# Supplementary material for: One Way to Achieve Germination: Common Molecular Mechanism Induced by Ethylene and After-Ripening in Sunflower Seeds
Source: Int J Mol Sci. 2018 Aug 20;19(8):2464. doi: 10.3390/ijms19082464 (PMC6121958; doi:10.3390/ijms19082464)
Supplement: Supplementary file 1 [file ijms-19-02464-s001.zip]

Archive with 5 entries (4 files):
- supplementary/
- supplementary/Supplemental Figure S1.pptx
- supplementary/supplemental Table S1.xlsx
- supplementary/Supplemental Table S2.xls
- supplementary/Supplemental Table S3.xlsx
