# Supplementary material for: One Way to Achieve Germination: Common Molecular Mechanism Induced by Ethylene and After-Ripening in Sunflower Seeds
Source: Int J Mol Sci. 2018 Aug 20;19(8):2464. doi: 10.3390/ijms19082464 (PMC6121958; doi:10.3390/ijms19082464)
Supplement: Supplementary file 1 [file ijms-19-02464-s001.zip › supplementary/supplemental Table S1.xlsx]

## Sheet: Results
Metabolite change at 24 h in D and ND imbibed on water (D and ND), D treated with ethylene (D/ET) and ND treated with AB (ND/ABA)
1, 2 and 3 represent repetition numbers
	D			ND			D/ET			ND/ABA			log2(ND vs D)		log2(D/ET vs D)		log2(ND/ABA vs D)
Metabolite name	1	2	3	1	2	3	1	2	3	1	2	3		t test value		t test value	log2 (ND/ABA vs D)	t test value	Abbreviation
Alpha-Alanine 2TMS	0.080244	0.0644219	0.0668878	0.116841	0.209794	0.246065	0.180498	0.245052	0.228164	0.044334	0.0507261	0.0408239	1.43675	0.0864781	1.62764	0.0126261	-0.638648	0.0182549	A-Ala
Alpha-KetoGlutaric Acid MeOx 2 2TMS	0.000543184	0.000462236	0.00061841	0.000881458	0.00111903	0.00102721	0.000705972	0.0016306	0.00131369	0.000609337	0.000715607	0.000563958	0.898822	0.00743955	1.1686	0.126844	0.218146	0.237473	A-ketoglu2
Aminoadipic acid 3TMS	0.000437649	0.000485795	0.000421457	0.000458835	0.000401812	0.000456929	0.000397316	0.000673429	0.000488749	0.000228191	0.000391873	0.000194283	-0.0296148	0.751838	0.213577	0.473767	-0.723785	0.0899099	Aminoadipic
Arabinose MeOx 4TMS	0.00239212	0.00221077	0.00329611	0.00224258	0.00159431	0.00185907	0.00290158	0.00307101	0.00304072	0.00256706	0.00352304	0.00240993	-0.471731	0.148147	0.190386	0.383818	0.105798	0.699816	Arabinose
Arginine monohydrochloride TMS	0.00559286	0.00657915	0.00751353	0.00349841	0.0054806	0.00754558	0.00910851	0.00866227	0.00722487	0.00553569	0.00670128	0.00280273	-0.252523	0.477609	0.344541	0.089727	-0.38836	0.316821	Arg
Ascorbic acid dérivé 1	0.00125267	0.00104643	0.0017404	0.00181535	0.00166007	0.00173936	0.00170677	0.00296978	0.00221875	0.00083561	0.000714334	0.000584965	0.368432	0.192813	0.771441	0.104466	-0.919998	0.0777044	Ascorbic d1
Asparagine 3TMS	0.00475962	0.0043874	0.00572016	0.00568657	0.00436417	0.00527562	0.00726604	0.00668213	0.00613122	0.00384281	0.00462317	0.003785	0.0438844	0.797108	0.433585	0.0294712	-0.279233	0.153157	Asn
Aspartic acid 3TMS	0.144226	0.148829	0.171573	0.214931	0.125723	0.135013	0.139698	0.209823	0.181264	0.147116	0.136383	0.113744	0.0338753	0.910744	0.192054	0.39899	-0.226056	0.159947	Asp
Beta-alanine 3TMS	0.000480503	0.000326677	0.00036102	0.000713686	0.000417897	0.000562281	0.000941746	0.000915913	0.00110777	0.000326551	0.000388339	0.000285644	0.53603	0.166686	1.34395	0.00179576	-0.223517	0.378956	B-Ala
Benzoic acid 1TMS	0.000739703	0.000787402	0.000775545	0.000750631	0.00040855	0.000647901	0.00112628	0.000838968	0.000721298	0.000784625	0.000770033	0.00109041	-0.349633	0.243149	0.222457	0.398914	0.200011	0.388602	Benzoic ac
Beta-Sitosterol 1TMS	0.00140121	0.0011486	0.00127006	0.00119869	0.00107675	0.00102184	0.000892758	0.000953829	0.000767115	0.000754734	0.00120531	0.000711291	-0.212248	0.131499	-0.54743	0.0137311	-0.515965	0.120916	B-Sitosterol
Citric acid 4TMS	0.0028528	0.00225512	0.00287803	0.0033276	0.00322275	0.0031415	0.00183255	0.00429347	0.00385489	0.00237903	0.00203146	0.00187065	0.279309	0.0993099	0.321708	0.476154	-0.346437	0.0937886	Citric ac
Cysteine 3TMS	0.000513123	0.000470677	0.000860334	0.000549995	0.000592556	0.000611394	0.0187359	0.00251331	0.00112708	0.000522144	0.00080792	0.000452858	-0.0723398	0.83119	3.60096	0.349643	-0.0487004	0.907326	Cysteine
Decanoic acid 1TMS	0.000754734	0.000791937	0.00112039	0.000936196	0.000736782	0.000834926	0.00191685	0.00100612	0.000955952	0.000726873	0.000884966	0.000840297	-0.0887688	0.710523	0.540405	0.32589	-0.121212	0.61264	Decanoic ac
Digalactosylglycerol 9TMS	0.00255682	0.00267654	0.00279466	0.00332635	0.0028204	0.00264422	0.00358561	0.00372164	0.00399705	0.00250909	0.00214244	0.00224131	0.130978	0.340243	0.493755	0.00354111	-0.219947	0.0531548	Digalactosyl
Ethanolamine 3TMS	0.058123	0.0508576	0.0555196	0.0523396	0.0477797	0.0475506	0.0390378	0.0148029	0.0193328	0.0447294	0.0358483	0.0444507	-0.155713	0.106601	-1.1687	0.0458853	-0.395833	0.0254555	Ethanolamine
Fructose MeOx1 5TMS	0.0113304	0.0074109	0.00779189	0.0799791	0.0767604	0.095461	0.224192	0.308462	0.28385	0.00716856	0.00656345	0.00572403	3.2487	0.00430693	4.94359	0.0087773	-0.447582	0.191463	Fructose 1
Fructose MeOx2 5TMS + gulonic acid	0.00896534	0.0056451	0.00692942	0.0556586	0.0529823	0.0647098	0.164743	0.251447	0.230605	0.00551528	0.00499384	0.00467084	3.00861	0.00296188	4.90823	0.0152561	-0.504842	0.152723	Fructose 2
Fructose-6-P MeOx 6TMS	0.00107118	0.000896126	0.00129299	0.00133946	0.00133032	0.00140159	0.00190654	0.00273882	0.00266825	0.00105748	0.000628382	0.00014651	0.32051	0.138091	1.16558	0.023161	-0.831286	0.204626	Fructose-6P
Fumaric acid 2TMS	0.0223225	0.0144929	0.0159663	0.0372229	0.0141734	0.0145692	0.00981237	0.00951871	0.00878709	0.0074448	0.00799523	0.00752601	0.321675	0.629282	-0.908535	0.0735587	-1.20053	0.0530815	Fumaric ac
GABA 3TMS	0.00278484	0.0024291	0.00321879	0.00163094	0.00330699	0.00170077	0.00193879	0.00269954	0.00218024	0.00293039	0.00274028	0.0028986	-0.345101	0.395655	-0.30653	0.168174	0.0231732	0.862887	GABA
Galactinol 9TMS	0.0146378	0.013886	0.0182245	0.0177791	0.0110647	0.0117263	0.0188537	0.019308	0.0189385	0.0158129	0.0170239	0.0132654	-0.204496	0.46793	0.288582	0.121752	-0.0200813	0.907512	Galactinol
Galactose MeOx1 5TMS	0.00371147	0.00285556	0.00315586	0.0018995	0.00262933	0.00225307	0.00292742	0.00361855	0.00283108	0.00371546	0.00402928	0.00464151	-0.519695	0.0417272	-0.05225	0.760143	0.349283	0.0747494	Galactose 1
Galacturonic acid MeOx1 5TMS	0.000113351	8.97123e-05	0.000403859	0.000100862	6.15879e-05	6.63671e-05	0.000103387	8.3827e-05	0.000293225	0.000213076	0.000291219	0.000379825	-1.40732	0.338043	-0.337158	0.747783	0.542731	0.472101	Galacturo 1
Glutamine 3TMS	0.0112932	0.00874961	0.00967894	0.0214326	0.015166	0.0195996	0.0363225	0.0312741	0.0326131	0.00569406	0.00541257	0.00532982	0.919005	0.0285334	1.75343	0.000922976	-0.854619	0.0249293	Gln
Glutamic acid 3TMS	0.0471243	0.0423269	0.0449683	0.0476861	0.0564268	0.0655316	0.0742277	0.0946716	0.0715208	0.0288345	0.0266204	0.024855	0.335772	0.142519	0.838815	0.0362438	-0.743093	0.000662237	Glu
Glucaric acid ou galactaric acid 6TMS	0.000920871	0.000468914	0.000711553	0.000566218	0.000532778	0.000386657	0.000515428	0.000851234	0.000721051	0.000612382	0.000588375	0.000522225	-0.50021	0.253326	-0.00938418	0.979223	-0.2864	0.437275	Glucaric ac
Gluconic acid 6TMS	0.00499979	0.00455232	0.0057518	0.0055549	0.00458209	0.00477868	0.00548969	0.0078922	0.0076704	0.0050713	0.0043058	0.00389159	-0.0370709	0.792319	0.460077	0.11387	-0.205874	0.23988	Gluconic ac
Glucose MeOx1 5TMS	0.00732539	0.0051331	0.00480347	0.056026	0.052911	0.0655551	0.249105	0.240146	0.226575	0.00484514	0.00545399	0.00606127	3.33749	0.0039029	5.37394	0.000676564	-0.0773885	0.753296	Glucose 1
Glucose MeOx2 5TMS	0.00115353	0.00112643	0.00130454	0.00749417	0.00751585	0.00853617	0.0265423	0.0267326	0.0248191	0.000922239	0.00126864	0.00118798	2.71565	0.00215136	4.44537	0.000546766	-0.0852358	0.602775	Glucose 2
Glucose-6-P MeOx 1 6TMS	0.00243018	0.00186784	0.00245124	0.00281487	0.00200732	0.00239811	0.00486666	0.00492799	0.00460071	0.00181628	0.00146387	0.00133066	0.0973282	0.630961	1.0928	0.00125103	-0.549711	0.0448197	Glucose-6P1
Glucose-6-P MeOx 2 6TMS	0.000527994	0.000492977	0.000576282	0.000728338	0.000453329	0.00053038	0.00118776	0.00106225	0.00106009	0.000448599	0.000451813	0.000394206	0.10013	0.692134	1.05128	0.000998751	-0.303065	0.0326713	Glucose-6P2
Glycine 3TMS	0.00162124	0.00133543	0.00168138	0.00231971	0.0022673	0.00276032	0.00348943	0.00312578	0.00248535	0.00103741	0.00152126	0.00124198	0.6637	0.0119616	0.972436	0.0258036	-0.287275	0.193353	Gly
Glyceric acid 3TMS	0.000429175	0.000708914	0.000278364	0.00045601	0.00040855	0.000359031	0.00028326	0.000378905	0.000354644	0.000622421	0.00130313	0.00114808	-0.211161	0.664176	-0.478235	0.402562	1.11766	0.0978529	Glyceric ac
Glycerol 3TMS	0.00137483	0.00154255	0.0010564	0.00104661	0.000909592	0.00127453	0.00237202	0.0014528	0.0015133	0.00194961	0.00324059	0.00274408	-0.298648	0.241695	0.425821	0.264792	0.997586	0.0579662	Glycerol
Glycerol 3 phosphate 4TMS	0.00237581	0.0032412	0.00340916	0.0027886	0.00272063	0.00235799	0.00221153	0.00235954	0.00206174	0.00277518	0.00278156	0.00191083	-0.198263	0.355392	-0.444493	0.122	-0.273475	0.295513	glycerol 3P
Glycolic acid 2TMS	0.00400425	0.00341632	0.0045148	0.00228392	0.00253282	0.00309633	0.00317432	0.00296978	0.00318907	0.002652	0.00313498	0.00396265	-0.592934	0.0313199	-0.354804	0.105503	-0.291822	0.219015	Glycolic ac
Histidine 3TMS	0.000853712	0.000876725	0.000905839	0.000951476	0.000975891	0.000967246	0.00131141	0.00154412	0.00106232	0.000607419	0.000540875	0.000234465	0.134869	0.0159335	0.57156	0.0900052	-0.930951	0.0655857	His
IsoLeucine 2TMS	0.0326	0.0303893	0.0320506	0.0312147	0.032673	0.0380004	0.0705543	0.0444285	0.0420851	0.0230415	0.0282307	0.0283303	0.100381	0.386076	0.724782	0.150956	-0.25572	0.0839233	Ile
Lactic acid 2TMS	0.000991804	0.000215229	0.000726165	0.00406517	0.0114434	0.0039897	0.00216992	0.00338699	0.00108549	5.63992e-05	0.000879272	0.00107677	3.33428	0.140267	1.78072	0.130816	0.0579552	0.949114	Lactic ac
Lauric acid 1TMS	0.000783995	0.0010308	0.000824961	0.00099376	0.000693633	0.00088952	0.00100967	0.00090662	0.00101403	0.00074774	0.000645347	0.000804767	-0.0347626	0.866195	0.15065	0.337727	-0.264311	0.189707	Lauric ac
Leucine 2TMS	0.0105252	0.009839	0.00983412	0.0106862	0.012545	0.0153	0.0438308	0.0218134	0.0202814	0.0069248	0.00776593	0.0081255	0.35156	0.1707	1.50862	0.134527	-0.404406	0.00699255	Leu
Linoleic acid 1TMS	0.000490897	0.000470425	0.000393727	0.000319008	0.000475283	0.000575765	0.000571179	0.000784573	0.000663223	0.000391523	0.00029447	0.000522507	0.0158904	0.954803	0.575278	0.0512884	-0.165128	0.551786	Lineleic ac
Lysine 4TMS	0.00654651	0.00522507	0.00763795	0.00827421	0.00672114	0.00753374	0.0197438	0.0128136	0.0102199	0.00487864	0.00457821	0.00398788	0.215023	0.288927	1.14008	0.103899	-0.529724	0.0900377	Lys
Maleic acid 2TMS	0.00194296	0.000889449	0.000980674	0.00185973	0.00083699	0.0006126	0.000512273	0.000437512	0.000342385	0.000456608	0.000308042	0.000453986	-0.204424	0.759088	-1.56116	0.127319	-1.64569	0.121313	Maleic ac
Malic acid 3TMS	0.0282505	0.0230859	0.0262679	0.038748	0.0313962	0.0354989	0.0592265	0.0612375	0.0510784	0.0280823	0.0248257	0.0221792	0.444991	0.0274612	1.14436	0.0032792	-0.0475709	0.731271	Malic ac
Mannitol 6TMS	0.00106142	0.000934929	0.00114741	0.00082044	0.00083373	0.000972399	0.00102965	0.000866227	0.0011594	0.000790604	0.00081103	0.000792078	-0.259312	0.0969082	-0.0411856	0.793769	-0.393242	0.0543642	Mannitol
Melibiose MeOx1 8TMS	0.00313918	0.00412939	0.00436975	0.00343509	0.00299299	0.00354536	0.00399119	0.0042838	0.00415121	0.00321284	0.00282977	0.00229333	-0.222718	0.278122	0.094503	0.560754	-0.481466	0.0826553	Melibiose 1
Methionine 2TMS	0.00607129	0.00556561	0.00656876	0.0073197	0.0069021	0.00702199	0.00973123	0.0108951	0.0103123	0.00519267	0.00522695	0.0044485	0.222655	0.0561932	0.76502	0.000739246	-0.292164	0.0455509	Met
Myo-inositol 6TMS	0.0205889	0.0210486	0.0225064	0.0315529	0.0227437	0.0226119	0.0243948	0.0348812	0.0310049	0.0195713	0.0176028	0.0155315	0.261832	0.28531	0.493109	0.0996959	-0.283356	0.0629288	Myo-inositol
Nicotinic acid 1TMS	0.00206177	0.00203691	0.0024596	0.00176292	0.00191863	0.00179033	0.00212317	0.00178871	0.00165236	0.00150597	0.00181969	0.00163886	-0.26128	0.105575	-0.237131	0.165788	-0.401661	0.0390396	Nicotinic ac
Norleucine 2TMS	0.000116521	0.00017313	0.000216594	0.000208171	0.0001463	0.000126279	8.19168e-05	0.000107025	7.31792e-05	9.29978e-05	7.93698e-05	0.000141955	-0.0745511	0.834418	-0.949609	0.0939061	-0.687592	0.149825	Norleu
O-Acetyl-L-serine 2TMS	8.46337e-05	0.000139265	0.00025278	8.42601e-05	8.98781e-05	0.000107645	0.000730766	8.70763e-05	0.000146541	9.70116e-05	0.000208543	0.000116244	-0.758431	0.319287	1.01659	0.514685	-0.176466	0.778496	O-AcetylSer
Oleic acid 1TMS	0.000585558	0.000455559	0.000519756	0.000352499	0.000800037	0.000665989	0.000676368	0.000911701	0.000860853	0.000506916	0.000334619	0.000351487	0.220416	0.588976	0.649793	0.0346229	-0.387733	0.148068	Oleic ac
Ornithine 4TMS	0.00331635	0.00216769	0.00287057	0.00533271	0.00214894	0.00296039	0.00423989	0.00326753	0.00301967	0.00214903	0.00340995	0.00434642	0.32176	0.550384	0.333463	0.222227	0.245644	0.523755	Orn
Oxalic acid 2TMS	0.0179518	0.0119795	0.0160733	0.0247777	0.0124516	0.0115589	0.00538209	0.00452939	0.00445892	0.00363188	0.00445395	0.00477869	0.0847575	0.855012	-1.67868	0.0242038	-1.83838	0.0213008	Oxalic ac
Palmitic acid TMS	0.0498338	0.0423179	0.0645133	0.0330745	0.0363973	0.0412034	0.0640973	0.0622842	0.0661966	0.0571882	0.0696925	0.0795	-0.501352	0.130998	0.297761	0.204846	0.397624	0.145166	Palmitic ac
Phenylalanine 2TMS	0.00484836	0.00440517	0.00532092	0.00515771	0.00426886	0.00510581	0.0101164	0.00780249	0.00734746	0.00447945	0.00423158	0.00410646	-0.0041707	0.973117	0.793774	0.0432604	-0.185328	0.144527	PheAla
Phosphoric acid 3TMS	0.005239	0.00443817	0.00531327	0.00480908	0.00515269	0.0051615	0.00437994	0.00664149	0.00647088	0.00360109	0.00415453	0.00509592	0.0127266	0.894237	0.222677	0.374247	-0.222102	0.252548	Phosphoric
Phosphoric acid, Monomethyl ester 2TMS	0.00138458	0.00118463	0.00143715	0.000918927	0.000940242	0.00110165	0.00118473	0.000728567	0.00065666	0.000925398	0.000958195	0.00106687	-0.436297	0.0253273	-0.640547	0.0836381	-0.441354	0.0259163	Phosphoric ac
p-Hydroxybenzoic acid 2TMS	0.000457957	0.000348599	0.000447765	0.000278609	0.000153464	0.000244909	0.000276949	0.000123906	0.000185742	0.000146638	0.00023863	0.000333299	-0.889717	0.0198797	-1.09646	0.018861	-0.803712	0.0592301	p-OHbenzoic
Proline 2TMS	0.0330836	0.0346461	0.03573	0.0383802	0.037181	0.0446703	0.0980116	0.0698658	0.0547974	0.0207719	0.028961	0.0260454	0.216747	0.126836	1.10587	0.0877739	-0.44921	0.0502669	Pro
Pyroglutamic acid 2TMS	0.004467	0.00308876	0.00333788	0.00456418	0.00353316	0.0041697	0.0045783	0.00528967	0.00467203	0.00200273	0.00194184	0.00215361	0.1713	0.433145	0.416541	0.0841365	-0.837035	0.0607913	Pyroglu
Quinic acid 5TMS	0.00682426	0.00711446	0.00866538	0.00676887	0.00544451	0.00625756	0.0112536	0.00913547	0.00797453	0.00829429	0.00740403	0.00718764	-0.291327	0.126171	0.327457	0.176875	0.017878	0.895848	Quinic ac
Raffinose 11TMS	0.0796492	0.0845431	0.0932106	0.110576	0.0801091	0.0869069	0.118141	0.132611	0.0994648	0.0887153	0.0778417	0.0717754	0.108939	0.555595	0.444217	0.0679977	-0.111053	0.375722	Raffinose
Ribose MeOx 4TMS	0.0024548	0.00177386	0.00237143	0.00141157	0.00136825	0.00157239	0.0024422	0.00195561	0.00159713	0.0020474	0.00216901	0.0021436	-0.600739	0.0632577	-0.13874	0.569557	-0.0534546	0.746578	Ribose
Serine 3TMS	0.0177206	0.015936	0.0177808	0.0239212	0.0245013	0.0276443	0.0294075	0.0341298	0.0312308	0.0112446	0.0119466	0.0105185	0.564449	0.00796828	0.881584	0.0034096	-0.609651	0.00214415	Ser
Shikimic acid 4TMS	0.00127521	0.000669858	0.000816073	0.00248518	0.000999802	0.00138317	0.00103972	0.00328178	0.00221033	0.000961268	0.00107624	0.000974942	0.818111	0.251691	1.24222	0.185034	0.12567	0.693592	Shikimic ac
Sorbitol 6TMS	0.00990987	0.00770898	0.0315378	0.00886796	0.00807754	0.00948182	0.0757956	0.0817432	0.0777978	0.0829904	0.0815965	0.0644279	-0.895357	0.424021	2.25927	0.0114583	2.21998	0.00411234	Sorbitol
Stearic acid 1TMS	0.0206287	0.0183276	0.027151	0.0153002	0.0161386	0.0182615	0.02671	0.02622	0.0276163	0.0239375	0.0281939	0.0310408	-0.411555	0.165124	0.285009	0.207879	0.331293	0.169212	Stearic ac
Succinic acid 2TMS	0.00234671	0.00189165	0.00248146	0.00243578	0.00217633	0.00206067	0.00148558	0.00212858	0.00189667	0.00163941	0.00239407	0.00199091	-0.0101343	0.944752	-0.286153	0.195168	-0.157607	0.45853	Succinic ac
Sucrose 8TMS	0.946636	0.847397	1.04667	0.848271	0.759998	0.816567	1.05833	0.991476	0.883046	0.790728	0.859271	0.788923	-0.228361	0.122592	0.0460531	0.710362	-0.220005	0.132126	Sucrose
Tagatose MeOx2 5TMS	0.000206113	0.000398992	0.000337734	0.00013606	0.000163029	0.000195466	0.000783812	0.00048249	0.00100697	0.000355879	0.00036572	0.000269572	-0.930881	0.109347	1.26969	0.0858611	0.0721212	0.818793	Tagatose 2
Tartaric Acid 4TMS	0.000206874	0.000198173	0.000319959	0.000927928	0.000125228	6.67297e-05	0.000179925	6.91005e-05	0.000112899	9.39928e-05	0.000123992	7.91792e-05	0.627284	0.68359	-1.0023	0.078088	-1.28673	0.055909	Tartaric ac
Caffeic acid 3TMS	0.00649359	0.0176234	0.0169751	0.00977841	0.0141539	0.0157774	0.011139	0.0217564	0.0227788	0.0218005	0.0241683	0.0124498	-0.0493667	0.916295	0.438147	0.401428	0.507568	0.319069	T-Caffeic ac
T-Caffeoylquinic acid 6TMS	0.0312338	0.0310236	0.03709	0.035974	0.0275394	0.0285975	0.0359876	0.0370654	0.0339961	0.0297768	0.0302125	0.0303622	-0.109111	0.510107	0.107717	0.330053	-0.136933	0.269991	T-Caffeoylq
Tetradecanoic acid 1TMS	0.000403227	0.000398718	0.000781651	5.23307e-05	5.43429e-05	4.44859e-05	0.000544822	0.000518705	0.000221167	0.000327448	0.000211728	0.000779385	-3.38906	0.0638555	-0.301779	0.577404	-0.264241	0.70362	Tetradec
Threonine 3TMS	0.00855008	0.00816429	0.00880118	0.013511	0.0130844	0.0136554	0.0198625	0.0187376	0.0159105	0.00541816	0.00504063	0.00384478	0.65764	4.29852e-05	1.09516	0.012838	-0.835001	0.00837944	Thr
Threitol 4TMS	0.000944376	0.000704378	0.00121016	0.00080652	0.000532344	0.00062148	0.000834753	0.000942058	0.000684398	0.000566135	0.000906312	0.000834516	-0.544358	0.167112	-0.216098	0.478596	-0.30947	0.36807	Threitol d2
Threonic acid 4TMS	0.000674143	0.000422803	0.000601167	0.000818242	0.000563971	0.00059495	0.000625877	0.000514086	0.000802901	0.00060223	0.000502423	0.000416483	0.219499	0.443655	0.194252	0.508796	-0.158784	0.559353	Threonic ac
Tryptophan 3TMS	0.0361423	0.0436077	0.0370521	0.0310415	0.0340002	0.0374462	0.0385856	0.0349688	0.0370988	0.0429685	0.0493202	0.0381589	-0.188612	0.189949	-0.0780226	0.488675	0.159404	0.324216	Trp
Tyrosine 3 TMS	0.00642979	0.00567408	0.00657693	0.00682172	0.00620651	0.00664421	0.0235103	0.0106055	0.00923126	0.00529746	0.00514722	0.00462755	0.07462	0.386803	1.21438	0.21198	-0.309663	0.0293578	Tyr
Urea 2TMS	0.00170327	0.00185499	0.00254901	0.00379879	0.00854217	0.00364874	0.0026906	0.00333344	0.00272818	0.00141788	0.00187794	0.00193931	1.38854	0.173904	0.519122	0.0601696	-0.222304	0.407685	Urea
Valine 2TMS	0.0298456	0.0287491	0.0321329	0.0361278	0.0375362	0.0427837	0.086445	0.0559039	0.0496599	0.0215621	0.0240199	0.022508	0.360069	0.0336775	1.08156	0.0959836	-0.4141	0.00485274	Val
Xylose MeOx1 4TMS	0.000113827	8.57706e-05	0.000124513	0.000409226	0.000284757	0.000348288	0.000567572	0.000639107	0.000766248	0.000210369	7.98691e-05	0.000130241	1.68517	0.0148175	2.60578	0.00891151	0.37555	0.491884	Xylose 1
Xylose MeOx2 4TMS	0.000984671	0.000733607	0.000929481	0.00118278	0.0010223	0.00140609	0.00267061	0.00306816	0.0026524	0.0009783	0.000838173	0.000879774	0.447692	0.0843614	1.6641	0.000912927	0.0261809	0.863781	Xylose 2
