# Supplementary material for: One Way to Achieve Germination: Common Molecular Mechanism Induced by Ethylene and After-Ripening in Sunflower Seeds
Source: Int J Mol Sci. 2018 Aug 20;19(8):2464. doi: 10.3390/ijms19082464 (PMC6121958; doi:10.3390/ijms19082464)
Supplement: Supplementary file 1 [file ijms-19-02464-s001.zip › supplementary/Supplemental Table S2.xls]

## Sheet: ND vs D up
Probeset	HU cluster ID	Annotation (TAIR Accession number or IPR)	Biological Process	Molecular Function	Log2 Ratio NDvsD
metabolism
Heli052781_st	HuCD854587	AT5G05730	amino acid metabolism	AMT1_ASA1_JDL1_TRP5_WEI2__anthranilate synthase alpha subunit 1	1.17259
Heli000482_st	HuCL01825C001	AT2G36880	amino acid metabolism	MAT3__methionine adenosyltransferase 3	1.10498
Heli014173_st	HuCL04619C001	AT1G37130	N-metabolism	ATNR2_B29_CHL3_NIA2_NIA2-1_NR_NR2__nitrate reductase 2	1.10135
Heli017814_st	HuCL11543C001	AT2G15620	N-metabolism	ATHNIR_NIR_NIR1__nitrite reductase 1	1.13598
Heli052576_st	HuCL07937C001	AT1G37130	N-metabolism	ATNR2_B29_CHL3_NIA2_NIA2-1_NR_NR2__nitrate reductase 2	1.8296
Heli053669_st	HuCL04992C003	AT1G35580	major CHO metabolism	A/N-InvG_CINV1__cytosolic invertase 1	1.1394
Heli002837_st	HuCL00195C001	AT1G12240	major CHO metabolism	ATBETAFRUCT4_VAC-INV__Glycosyl hydrolases family 32 protein	3.02024
Heli002812_st	HuCL03745C001	AT1G55740	minor CHO metabolism	AtSIP1_RS1_SIP1__seed imbibition 1	2.12095
Heli000044_x_st	HuCL06528C001	AT3G57520	minor CHO metabolism	AtSIP2_RS2_SIP2__seed imbibition 2	1.70406
Heli000501_st	HuCL00301C002	AT2G19800	minor CHO metabolism	MIOX2__myo-inositol oxygenase 2	1.13562
Heli003959_st	HuCL00616C002	AT3G11170	lipid metabolism	AtFAD7_FAD7_FADD__fatty acid desaturase 7	1.11817
Heli007268_st	HuCL01521C001	AT1G52760	lipid metabolism	LysoPL2__lysophospholipase 2	1.1713
Heli021711_st	HuCL10931C001	AT1G54570	lipid metabolism	Esterase/lipase/thioesterase family protein	1.43019
Heli010646_st	HuCL00001C370	AT3G48460	lipid metabolism	Lipase, GDSL	1.25192
Heli015052_st	HuCL11462C001	AT3G61580	lipid metabolism	Fatty acid/sphingolipid desaturase	1.20296
energy
Heli008242_x_st	HuCL00092C003	AT4G04610	S-assimilation	APR_APR1_ATAPR1_PRH19__APS reductase 1	1.17259
Heli007254_st	HuCL00092C002	AT4G04610	S-assimilation	APR_APR1_ATAPR1_PRH19__APS reductase 1	1.28017
Heli076056_st	HuBU031516	AT1G23800	fermentation	ALDH2B_ALDH2B7__aldehyde dehydrogenase 2B7	1.16857
Heli034845_x_st	HuCD856782	AT2G34420	PS.photosystem II	LHB1B2_LHCB1.5__photosystem II light harvesting complex gene B1B2	1.10749
Heli018206_st	HuCL00486C001	AT4G33010	PS.photorespiration	AtGLDP1_GLDP1__glycine decarboxylase P-protein 1	1.27607
Heli045713_st	HuDY904988	AT4G33010	PS.photorespiration	AtGLDP1_GLDP1__glycine decarboxylase P-protein 1	1.45559
cell growth/division
Heli029963_x_st	HuCL00347C001	AT1G14900	DNA synthesis/chromatin structure	HMGA__high mobility group A	2.01219
Heli028988_st	HuCL18134C001	IPR005135	RNA-dependent DNA replication	Endonuclease/exonuclease/phosphatase	1.37885
Heli054626_st	HuCD856592	IPR000477	RNA-dependent DNA replication	RNA-directed DNA polymerase (reverse transcriptase)	1.54992
Heli058214_st	HuCL01436C001	AT5G56180	cell organisation	ARP8_ARP8_ATARP8__actin-related protein 8	1.49571
Heli006622_st	HuCL00145C001	AT1G50010	cell organisation	TUA2__tubulin alpha-2 chain	1.48607
Heli059476_st	HuCL06382C001	AT1G74790	cell organisation	catalytics	1.53718
Heli028501_st	HuCL12314C001	AT1G62050	cell organisation	Ankyrin repeat-containing domain	1.2611
RNA transcription
Heli071723_st	HuBQ976030	AT1G27650	RNA splicing processing	ATU2AF35A__U2 snRNP auxiliary factor small subunit, putative	1.73506
Heli071410_st	HuBU026297	AT1G27730	regulation of transcription	STZ_ZAT10__salt tolerance zinc finger	3.45952
Heli010812_st	HuCL11343C001	AT2G24500	regulation of transcription	FZF__Zinc finger protein 622	1.83127
Heli005819_st	HuCL08066C001	AT2G20570	regulation of transcription	ATGLK1_GLK1_GPRI1__GBF's pro-rich region-interacting factor 1	1.37954
Heli021297_st	HuCL12903C001	AT2G35940	regulation of transcription	BLH1_EDA29__BEL1-like homeodomain 1	1.10087
Heli010821_st	HuCL09040C001	AT1G04240	regulation of transcription	IAA3_SHY2__AUX/IAA transcriptional regulator family protein	1.79322
Heli022549_st	HuCL07643C001	AT2G31280	regulation of transcription	CPUORF7__conserved peptide upstream open reading frame 7	1.19289
Heli047537_st	HuCL02743C001	AT5G24470	regulation of transcription	APRR5_PRR5__pseudo-response regulator 5	1.25277
Heli052635_st	HuCL12418C001	AT1G25280	regulation of transcription	AtTLP10_TLP10__tubby like protein 10	1.315
Heli005249_st	HuCL05947C001	AT3G03980	regulation of transcription	Leucine zipper, homeobox-associated	1.25552
Heli007552_st	HuCL09724C001	AT1G31040	regulation of transcription	PLATZ transcription factor family protein	1.50369
Heli011703_st	HuCL06911C001	AT1G75390	regulation of transcription	AtbZIP44_bZIP44__basic leucine-zipper 44	1.11506
Heli041932_st	HuCL20487C001	AT3G51950	regulation of transcription	Zinc finger (CCCH-type) family protein / RNA recognition motif (RRM)-containing protein	1.25732
Heli032131_st	HuCL06624C001	AT3G51950	regulation of transcription	Zinc finger (CCCH-type) family protein / RNA recognition motif (RRM)-containing protein	1.28379
Heli032692_st	HuCL06624C002	AT3G51950	regulation of transcription	Zinc finger (CCCH-type) family protein / RNA recognition motif (RRM)-containing protein	1.23304
Heli034562_st	HuCL11913C001	AT3G51950	regulation of transcription	Zinc finger (CCCH-type) family protein / RNA recognition motif (RRM)-containing protein	1.77335
Heli001042_st	HuCL03686C002	AT1G06040	regulation of transcription	BBX24_STO__B-box zinc finger family protein	1.41288
Heli000686_st	HuCL04505C003	AT3G12630	regulation of transcription	SAP5__A20/AN1-like zinc finger family protein	1.09982
Heli049065_st	HuBQ971422	AT1G32490	regulation of transcription	EMB2733_ESP3__RNA helicase family protein	1.85434
Heli010614_st	HuCL13726C001	AT1G75390	regulation of transcription	AtbZIP44_bZIP44__basic leucine-zipper 44	1.6005
Heli031717_st	HuCD848990	AT2G22840	regulation of transcription	AtGRF1_GRF1__growth-regulating factor 1	1.98014
Heli072128_st	HuBU021190	AT3G13960	regulation of transcription	AtGRF5_GRF5__growth-regulating factor 5	1.29184
Heli033841_st	HuCD850151	AT1G69780	regulation of transcription	ATHB13__Homeobox-leucine zipper protein family	1.41806
Heli059366_st	HuCL09058C001	AT3G52910	regulation of transcription	AtGRF4_GRF4__growth-regulating factor 4	1.28836
Heli006795_st	HuCL00989C001	AT5G07030	regulation of transcription	Eukaryotic aspartyl protease family protein	1.20246
Heli041013_st	HuBQ970703	AT5G67180	regulation of transcription	TOE3__target of early activation tagged (EAT) 3	1.61038
Heli012022_st	HuCL08506C001	AT2G38090	regulation of transcription	Duplicated homeodomain-like superfamily protein	2.49994
Heli058810_st	HuCL00001C512	AT2G21660	regulation of transcription	ATGRP7_CCR2_GR-RBP7_GRP7__cold, circadian rhythm, and rna binding 2	1.1349
Heli006890_st	HuCL10120C001	AT5G16840	regulation of transcription	BPA1__binding partner of acd11 1	1.19082
protein synthsis and destination
Heli052447_st	HuBU031278	AT3G04460	protein targeting	APM4_ATPEX12_PEX12__peroxin-12	2.05344
Heli023305_x_st	HuCL00617C004	AT1G09070	protein targeting	(AT)SRC2_SRC2__soybean gene regulated by cold-2	1.45476
Heli000292_x_st	HuCL00094C004	AT4G32940	protein targeting	GAMMA-VPE_GAMMAVPE__gamma vacuolar processing enzyme	1.84385
Heli069791_st	HuBU035796	AT2G37410	protein targeting	ATTIM17-2_TIM17_TIM17-2__translocase inner membrane subunit 17-2	1.09376
Heli059257_st	HuCL13534C001	IPR001611	protein binding	Leucine-rich repeat	1.20733
Heli060065_st	HuCL17361C001	IPR009145	nucleotide binding	U2 auxiliary factor small subunit	1.55623
Heli043460_st	HuBU022107	IPR012677	nucleotide binding	Nucleotide-binding, alpha-beta plait	1.29976
Heli002179_x_st	HuDY924190	AT3G02560	protein synthesis	Ribosomal protein S7e family protein	1.43067
Heli052244_st	HuBU025240	AT4G30960	protein postranslational modification	ATCIPK6_CIPK6_SIP3_SNRK3.14__SOS3-interacting protein 3	1.09271
Heli076178_st	HuBU016018	AT5G47750	protein.postranslational modification	D6PKL2_PK5__D6 protein kinase like 2	1.19215
Heli041682_x_st	HuBU025523	AT4G25160	protein postranslational modification	U-box domain-containing protein kinase family protein	1.26221
Heli005395_st	HuCL00462C001	AT4G30960	protein postranslational modification	ATCIPK6_CIPK6_SIP3_SNRK3.14__SOS3-interacting protein 3	1.10245
Heli094295_st	HuAJ827835	AT3G50310	protein postranslational modification	MAPKKK20_MKKK20__mitogen-activated protein kinase kinase kinase 20	2.53433
Heli042657_st	HuCL15211C001	AT1G73660	protein postranslational modification	protein tyrosine kinase family protein	1.52152
Heli088537_st	HuAJ542189	IPR001245	protein postranslational modification	Serine/threonine/tyrosine-protein kinase	1.15053
Heli019336_st	HuCL15037C001	AT4G11370	protein degradation	RHA1A__RING-H2 finger A1A	1.30774
Heli052455_st	HuBU021873	AT2G31760	protein degradation	ARI10_ATARI10__RING/U-box superfamily protein	1.34013
Heli017862_st	HuCL06610C001	AT2G39940	protein degradation	COI1__RNI-like superfamily protein	1.41779
Heli016445_st	HuCL16027C001	AT3G54480	protein degradation	SKIP5_SKP5__SKP1/ASK-interacting protein 5	2.34205
Heli054166_st	HuDY927806	AT1G67480	protein degradation	Galactose oxidase/kelch repeat superfamily protein	1.28774
Heli009801_st	HuCL05150C001	AT5G63160	protein degradation	BT1__BTB and TAZ domain protein 1	1.45426
Heli000836_x_st	HuCL10596C001	AT5G03240	protein degradation	UBQ3__polyubiquitin 3	1.41003
Heli008123_st	HuCL06552C001	AT1G47128	protein degradation	RD21_RD21A__Granulin repeat cysteine protease family protein	1.21638
Heli054336_st	HuCL10073C001	AT5G23210	protein degradation	SCPL34__serine carboxypeptidase-like 34	1.37282
Heli011554_st	HuCL04545C001	AT3G27110	protein degradation	Peptidase family M48 family protein	1.29572
transporters
Heli022961_st	HuCL12060C001	AT5G15410	calcium channels transport	ATCNGC2_CNGC2_DND1__Cyclic nucleotide-regulated ion channel family protein	1.1032
Heli050265_st	HuCL13371C001	AT5G15410	calcium channels transport	ATCNGC2_CNGC2_DND1__Cyclic nucleotide-regulated ion channel family protein	1.78543
Heli033976_x_st	HuCL10270C001	AT4G30110	metal transport	ATHMA2_HMA2__heavy metal atpase 2	1.29497
Heli058049_x_st	HuCL12935C001	AT2G19110	metal transport	ATHMA4_HMA4__heavy metal atpase 4	2.0405
Heli048295_st	HuCD850077	AT1G12500	sugars transport	Nucleotide-sugar transporter family protein	1.57716
Heli003083_st	HuCL00357C001	AT5G18840	sugars transport	Major facilitator superfamily protein	1.61352
Heli023166_st	HuCL02976C002	AT2G16660	sugars transport	Major facilitator superfamily, general substrate transporter	1.09404
Heli033065_st	HuCL07407C001	AT2G39130	amino acids transport	Amino acid transporter, transmembrane;	2.15991
Heli006853_st	HuCL02595C001	AT2G39890	amino acids transport	ATPROT1_PROT1__proline transporter 1	1.57838
Heli072023_st	HuBQ915192	IPR007594	lipid transport	RFT1	1.18075
Heli076170_x_st	HuBQ910527	IPR000528	lipid transport	Plant lipid transfer protein/Par allergen	1.13863
Heli000657_st	HuCL05545C001	AT3G22370	mitochondrial electron transport	AOX1A_ATAOX1A_AtHSR3_HSR3__alternative oxidase 1A	2.04101
Heli072953_st	HuDY929689	IPR003197	mitochondrial electron transport	Cytochrome bd ubiquinol oxidase, 14kDa subunit;	1.63107
Heli071732_st	HuDY930713	IPR003593	transport ATPases	ATPase, AAA+ type, core	1.28987
Heli023348_st	HuCL05499C001	AT2G47000	ABC-type transport	ABCB4_ATPGP4_MDR4_PGP4__ATP binding cassette subfamily B4	1.11319
Heli052723_st	HuCD853371	AT5G52860	ABC-type transport	ABC-2 type transporter family protein	1.5953
Heli011107_st	HuCL09064C001	AT3G47420	metabolite transport	phosphate starvation-induced gene 3	1.92036
Heli026853_x_st	HuCD847616	AT3G26520	proteins transport	GAMMA-TIP2_SITIP_TIP1;2_TIP2__tonoplast intrinsic protein 2	1.13361
Heli018914_st	HuCL06580C001	AT1G72150	transport	PATL1__PATELLIN 1	1.42068
cell wall
Heli037338_st	HuCL08625C001	AT4G23990	cell wall synthesis	ATCSLG3_CSLG3__cellulose synthase like G3	1.43754
Heli051708_st	HuCD847141	AT4G23990	cell wall synthesis	ATCSLG3_CSLG3__cellulose synthase like G3	1.1162
Heli007876_st	HuCL04825C001	AT4G23990	cell wall synthesis	ATCSLG3_CSLG3__cellulose synthase like G3	2.60611
Heli005917_st	HuCL00926C002	AT2G28110	cell wall synthesis	FRA8_IRX7__Exostosin family protein	1.65259
Heli009367_st	HuCL00926C001	AT5G22940	cell wall synthesis	F8H__FRA8 homolog	1.12259
Heli000255_st	HuCL02028C001	AT3G14310	cell wall modification	ATPME3_PME3__pectin methylesterase 3	1.12459
Heli054183_x_st	HuCL00144C005	AT4G03210	cell wall modification	XTH9__xyloglucan endotransglucosylase/hydrolase 9	2.87424
Heli023649_st	HuCL00001C404	AT2G04780	cell wall proteins	FLA7__FASCICLIN-like arabinoogalactan 7	1.47076
Heli024944_st	HuCL09512C001	AT1G02640	cell wall degradation	ATBXL2_BXL2__beta-xylosidase 2	2.1462
Heli030585_st	HuCL11891C001	AT5G64570	cell wall degradation	ATBXL4_XYL4__beta-D-xylosidase 4	1.48759
Heli003264_st	HuCL04292C001	AT1G04680	cell wall degradation	Pectin lyase-like superfamily protein	1.17204
Heli007885_x_st	HuCL01371C001	AT5G63180	cell wall degradation	Pectin lyase-like superfamily protein	1.48416
Heli009082_st	HuCL12520C001	AT1G67750	cell wall degradation	Pectin lyase-like superfamily protein	1.42166
hormone metabolism and signalling
Heli007188_st	HuCL07795C001	AT4G13180	abscisic acid metabolism	Short-chain dehydrogenase/reductase SDR	1.96783
Heli048985_st	HuCL16525C001	AT3G21780	abscisic acid metabolism	UGT71B6__UDP-glucosyl transferase 71B6	1.12965
Heli001676_st	HuCL00270C001	AT5G15230	gibberelin responsive	GASA4__GAST1 protein homolog 4	1.45614
Heli001834_st	HuCL04379C001	AT5G15230	gibberelin responsive	GASA4__GAST1 protein homolog 4	2.22145
Heli048048_st	HuCL11221C001	AT5G47220	ethylene signal transduction	ATERF-2_ATERF2_ERF2__ethylene responsive element binding factor 2	1.67855
Heli009090_st	HuCL01320C001	AT3G10870	auxin metabolism	ATMES17_MES17__methyl esterase 17	1.10362
Heli000139_st	HuCL01845C001	AT3G19820	brassinosteroid metabolism	CBB1_DIM_DIM1_DWF1_EVE1__cell elongation protein / DWARF1 / DIMINUTO (DIM)	1.19702
Heli076639_st	HuBU034715	AT5G42650	jasmonate metabolism	AOS_CYP74A_DDE2__allene oxide synthase	1.38559
Heli006791_x_st	HuCL04241C003	AT2G43840	salicylic acid metabolism	UGT74F1__UDP-glycosyltransferase 74 F1	1.18593
response to stress
Heli042717_st	HuCL12232C001	AT5G40150	response to oxidative stress	Haem peroxidase	1.14833
Heli022028_st	HuDY913988	AT3G15620	response to abiotic stress	UVR3__DNA photolyase family protein	1.13418
Heli022172_st	HuCL17380C001	AT1G18250	response to abiotic stress	Pathogenesis-related thaumatin superfamily protein	1.33969
Heli055124_st	HuCX944533	AT3G14460	response to abiotic stress	LRR and NB-ARC domains-containing disease resistance protein	1.35697
Heli030947_st	HuCL09162C001	AT4G36010	response to abiotic stress	Thaumatin, pathogenesis-related;	1.21756
oxidation-reduction
Heli007484_x_st	HuCL09167C001	AT1G06620	ascorbate and glutathione	2-oxoglutarate (2OG) and Fe(II)-dependent oxygenase superfamily protein	1.3101
Heli032638_st	HuCL03867C002	IPR008922	oxidoreductase activity	Di-copper centre-containing	1.65317
Heli055069_x_st	HuCL09593C001	IPR008922	oxidoreductase activity	Di-copper centre-containing	1.28303
Heli005995_st	HuCL00477C001	AT1G65840	oxidases	ATPAO4_PAO4__polyamine oxidase 4	1.16056
Heli004956_x_st	HuBQ913099	AT5G41210	glutathione S transferases	ATGSTT1_GST10_GSTT1__glutathione S-transferase THETA 1	1.09324
other signalling
Heli042260_x_st	HuBU031891	AT5G49480	calcium signalling	ATCP1_CP1__Ca2+-binding protein 1	2.52436
Heli024000_st	HuCL11059C001	AT1G53090	light signalling	SPA4__SPA1-related 4	1.53406
Heli051853_st	HuBQ970541	AT1G53090	light signalling	SPA4__SPA1-related 4	1.35194
Heli004327_x_st	HuCL01750C005	AT4G14690	light signalling	ELIP2__Chlorophyll A-B binding family protein	1.17091
Heli025378_x_st	HuCL12016C001	AT4G14690	light signalling	ELIP2__Chlorophyll A-B binding family protein	1.10915
Heli012930_st	HuCL00457C001	AT2G30520	light signalling	RPT2__Phototropic-responsive NPH3 family protein	1.78519
Heli042464_st	HuDY905048	AT1G60800	receptor kinases signalling	NIK3__NSP-interacting kinase 3	1.52203
Heli035191_st	HuCL08941C001	AT1G48480	receptor kinases signalling	RKL1__receptor-like kinase 1	1.21228
Heli044095_st	HuBQ917062	AT1G68400	receptor kinases signalling	leucine-rich repeat transmembrane protein kinase family protein	1.14588
Heli047872_st	HuBU025354	AT5G44700	receptor kinases signalling	EDA23_GSO2__Leucine-rich repeat transmembrane protein kinase	1.1173
Heli033963_st	HuAJ412550	AT2G15320	receptor kinases signalling	Leucine-rich repeat (LRR) family protein	1.10035
Heli027442_st	HuCL16609C001	AT5G16760	phosphinositide signalling	AtITPK1_ITPK1__Inositol 1,3,4-trisphosphate 5/6-kinase family protein	1.36063
secondary metabolism
Heli036753_st	HuCL21890C001	AT5G54160	phenylpropanoids	ATOMT1_OMT1__O-methyltransferase 1	1.19037
Heli006792_st	HuCL01692C001	AT5G48930	phenylpropanoids	HCT__hydroxycinnamoyl-CoA shikimate/quinate hydroxycinnamoyl transferase	1.15653
Heli000031_st	HuCL01414C001	AT4G15560	isoprenoids	AtCLA1_CLA_CLA1_DEF_DXPS2_DXS__Deoxyxylulose-5-phosphate synthase	2.10032
Heli006291_st	HuCL12958C001	AT1G18590	sulfotransferase	ATSOT17_ATST5C_SOT17__sulfotransferase 17	1.63298
Heli005233_st	HuCL05338C001	AT1G09240	metal handling	ATNAS3_NAS3__nicotianamine synthase 3	1.19606
Heli007531_st	HuCL00106C002	AT3G02470	polyamine synthesis	SAMDC__S-adenosylmethionine decarboxylase	2.16535
development process
Heli008977_st	HuCL08567C001	AT5G45830	development	ATDOG1_DOG1_GSQ5__delay of germination 1	1.13935
Heli013347_st	HuCL00001C520	AT1G08780	development	AIP3_PFD4__ABI3-interacting protein 3	1.17201
Heli004449_st	HuCL10994C001	AT5G13180	development	ANAC083_NAC083_VNI2__NAC domain containing protein 83	1.14438
Heli025286_x_st	HuCL03065C002	AT5G65380	development	MATE efflux family protein	1.23122
Heli022386_st	HuCL11611C001	AT4G36920	development	AP2_FL1_FLO2__Integrase-type DNA-binding superfamily protein	1.86517
Heli028832_st	HuCL10045C001	AT3G48140	development	B12D	1.39781
Heli075248_st	HuBQ975677	AT3G03280	development	unkown protein	1.11754
not assigned
Heli045755_st	HuCX944565	AT2G23260	UDP glucosyl and glucoronyl transferases	UGT84B1__UDP-glucosyl transferase 84B1	1.33712
Heli004999_st	HuCL04036C001	AT3G16520	UDP glucosyl and glucoronyl transferases	UGT88A1__UDP-glucosyl transferase 88A1	1.24969
Heli004259_st	HuCL05793C001	AT4G15550	UDP glucosyl and glucoronyl transferases	IAGLU__indole-3-acetate beta-D-glucosyltransferase	1.22431
Heli000358_st	HuCL03981C001	AT1G22370	UDP glucosyl and glucoronyl transferases	AtUGT85A5_UGT85A5__UDP-glucosyl transferase 85A5	1.15347
Heli027786_st	HuCL05870C002	AT1G22360	UDP glucosyl and glucoronyl transferases	AtUGT85A2_UGT85A2__UDP-glucosyl transferase 85A2	1.65161
Heli046317_st	HuCL12517C001	AT3G21800	UDP glucosyl and glucoronyl transferases	UGT71B8__UDP-glucosyl transferase 71B8	1.7578
Heli031732_x_st	HuCL00001C445	AT3G22120	protease inhibitor/seed storage/lipid transfer protein (LTP) family protein	CWLP__cell wall-plasma membrane linker protein	1.22288
Heli071156_st	HuBQ977972	AT3G13750	gluco-, galacto- and mannosidases.beta-galactosidase	BGAL1_BGAL1__beta galactosidase 1	1.40165
Heli005725_st	HuCL01538C002	AT1G64390	gluco-, galacto- and mannosidases.endoglucanase	AtGH9C2_GH9C2__glycosyl hydrolase 9C2	1.8867
Heli048293_st	HuCD852256	AT4G02290	gluco-, galacto- and mannosidases.endoglucanase	AtGH9B13_GH9B13__glycosyl hydrolase 9B13	1.09712
Heli053303_st	HuCL14084C001	AT1G74110	cytochrome P450	CYP78A10__cytochrome P450, family 78, subfamily A, polypeptide 10	1.20066
Heli059788_st	HuCL04589C002	IPR004183	cellular aromatic compound metabolic process	Extradiol ring-cleavage dioxygenase, class III enzyme, subunit B	1.46498
Heli068232_x_st	HuBU031493	AT3G02650	pentatricopeptide (PPR) repeat-containing protein	Tetratricopeptide repeat (TPR)-like superfamily protein	1.28493
Heli068743_x_st	HuBU030210	AT3G02650	pentatricopeptide (PPR) repeat-containing protein	Tetratricopeptide repeat (TPR)-like superfamily protein	2.06056
Heli027765_st	HuBU027511	AT3G02650	pentatricopeptide (PPR) repeat-containing protein	Tetratricopeptide repeat (TPR)-like superfamily protein	1.92573
Heli048646_st	HuCL17654C001	IPR001077	O-methyltransferase activity	O-methyltransferase, family 2;	1.38893
Heli072929_st	HuDY930424	IPR016024	binding	Armadillo-type fold	1.43527
Heli076384_st	HuDY931202	IPR016024	binding	Armadillo-type fold	1.31561
Heli072132_st	HuDY927856	IPR001237	binding	43kDa postsynaptic protein	1.15023
Heli015692_st	HuCL14173C001	AT2G38310		Polyketide cyclase/dehydrase	1.68304
Heli026699_x_st	HuBU024327	AT2G38310		Polyketide cyclase/dehydrase	1.95247
Heli021262_st	HuDY919934	AT2G38310		Polyketide cyclase/dehydrase	1.99991
Heli023306_st	HuCL06425C001	AT2G19160		Core-2/I-branching beta-1,6-N-acetylglucosaminyltransferase family protein	1.35941
Heli071408_st	HuBU019910	AT1G23550		SRO2__similar to RCD one 2	1.17611
Heli019606_x_st	HuCL00023C008	AT2G31890		ATRAP__RAP	1.80879
Heli023739_st	HuCL19920C001	AT4G25990		CIL__CCT motif family protein	1.23343
Heli046598_st	HuCL04032C002	AT4G02860		Phenazine biosynthesis PhzC/PhzF protein	1.16344
Heli050401_st	HuCL01463C001	AT4G38060		unknown protein	1.23638
Heli028596_st	HuCL08748C001	AT2G41810		Galactose-binding domain-like;	1.18162
Heli036252_st	HuDY909949	AT4G01870		Six-bladed beta-propeller, TolB-like	1.17919
Heli041068_st	HuDY909405	AT1G43020		Protein of unknown function DUF547	1.17287
Heli050803_st	HuDY918030	AT1G59710		Protein of unknown function (DUF569)	1.13275
Heli059324_st	HuCL04195C001	IPR006873		Protein of unknown function DUF620	1.62548
Heli004329_st	HuCL10207C001	AT5G63480		unknown protein	1.67132
Heli058886_st	HuCL09649C001	AT3G26950		unknown protein	1.42621
Heli071828_st	HuBU035454	IPR008889		VQ	1.35859
Heli001965_st	HuCL06882C001	AT5G24105		AGP41__arabinogalactan protein 41	1.98113
Heli003135_st	HuCL10710C001	AT5G53420		CCT domain	1.78557
Heli032791_st	HuBQ971589	AT3G06150		TonB box, conserved site	1.09945
Heli029666_st	HuBU027813	AT4G02810		Protein of unknown function DUF3049	2.21149
Heli059908_st	HuCL08700C001	IPR006868		Protein of unknown function DUF630	1.11587
Heli051069_st	HuBU019652	AT1G29980		Galactose-binding domain-like	1.82938
Heli093004_st	HuAJ542222	IPR005162		Retrotransposon gag protein	1.27946
Heli059389_st	HuCL00002C070	IPR007513		Uncharacterised protein family SERF	1.14192
Heli059575_st	HuCL17120C001	IPR003323		Ovarian tumour, otubain	1.3006
Heli027060_st	HuDY915375	AT1G53035			1.84179
Heli017244_st	HuCL11251C001	AT3G54000			1.75943
Heli042839_st	HuAJ829084	AT4G36920			1.47058
Heli048573_st	HuCL17134C001	IPR008004			1.22034
Heli065611_st	HuBQ966354				1.47944
Heli066534_st	HuBU024903				1.86858
Heli066799_st	HuBQ972465				1.216
Heli067846_st	HuBQ966691				1.70768
Heli068519_st	HuBQ909335				1.37555
Heli071065_st	HuBG734526				1.56526
Heli094892_st	HuAJ541683				1.65539
Heli072532_st	HuBQ976961				1.27367
Heli072714_st	HuBU031766				1.20613
Heli057370_st	HuCL19657C001				1.84497
Heli075069_st	HuBQ977464				1.70953
Heli073617_st	HuDY904064				1.78608
Heli071832_st	HuDY929474				1.52559
Heli057627_st	HuCL12781C001				1.45306
Heli086731_st	HuCD855179				1.419
Heli086244_st	HuCD857474				1.39994
Heli094079_st	HuCD847973				1.38353
Heli026191_st	HuCD845893				1.37451
Heli076882_st	HuDY914962				1.35036
Heli056786_x_st	HuCL17307C001				1.3106
Heli056550_st	HuCL20708C001				1.27558
Heli059574_st	HuCL13984C001				1.26085
Heli074700_st	HuBQ977242				1.25869
Heli071980_st	HuBQ978582				1.25663
Heli057791_st	HuCL12753C001				1.21348
Heli094665_st	HuCD854701				1.21239
Heli076283_st	HuBU018158				1.19809
Heli076572_st	HuBU031104				1.19002
Heli066031_x_st	HuBU027006				1.17633
Heli057409_st	HuCL10756C001				1.15559
Heli081891_st	HuCD854182				1.15497
Heli091875_st	HuAJ542160				1.14904
Heli077317_st	HuBU033928				1.14888
Heli091173_st	HuCD850730				1.12139
Heli068284_st	HuBU018523				1.11666
Heli067456_st	HuBU016766				1.26661
Heli076422_st	HuBQ971449				1.26168
Heli059407_st	HuCL00722C002				2.84882
Heli055903_st	HuBQ968317				1.39124
Heli076972_st	HuBU023339				1.35697
Heli060010_st	HuCL00001C475				1.16314
Heli078799_st	HuDY909382				1.19118
Heli078445_st	HuDY907642				1.32157
Heli093889_st	HuCX943584				1.1488
Heli075315_st	HuBU030383				1.13493

## Sheet: ND vs D down
Probeset	HU cluster ID	Annotation (TAIR Accession number or IPR)	Biological Process	Molecular Function	Log2 Ratio NDvsD
metabolism
Heli017863_st	HuCL00134C002	AT1G08630	amino acid metabolism	THA1__threonine aldolase 1	-1.29857
Heli000979_st	HuCL00441C002	AT3G30775	amino acid metabolism	AT_POX_ATPDH_ATPOX_ERD5_PDH1_PRO1_PRODH__Methylenetetrahydrofolate reductase family protein	-2.25583
Heli005405_x_st	HuCL00545C002	At1g10070	amino acid metabolism	ATBCAT-2_BCAT-2__branched-chain amino acid transaminase 2	-1.36729
Heli009288_x_st	HuCL07417C001	AT4G16566	nucleotide metabolism	HINT4__histidine triad nucleotide-binding 4	-3.57981
Heli004747_x_st	HuCL00816C002	AT1G55810	nucleotide metabolism	UKL3__uridine kinase-like 3	-1.37686
Heli011793_st	HuCL06177C001	AT3G26690	nucleotide metabolism	ATNUDT13_ATNUDX13_NUDX13__nudix hydrolase homolog 13	-1.48127
Heli007442_x_st	HuDY916645	At2g26230	nucleotide metabolism	uricase / urate oxidase / nodulin 35, putative	-1.46505
Heli011616_x_st	HuDY922745	At2g26230	nucleotide metabolism	uricase / urate oxidase / nodulin 35, putative	-1.42811
Heli015222_x_st	HuDY925963	At2g26230	nucleotide metabolism	uricase / urate oxidase / nodulin 35, putative	-1.52667
Heli015075_st	HuCX947947	At3g53900	nucleotide metabolism	PYRR_UPP__uracil phosphoribosyltransferase	-1.69827
Heli000013_x_st	HuCL00001C770	AT3G43190	major CHO metabolism	ATSUS4_SUS4__sucrose synthase 4	-1.50095
Heli032135_st	HuCL15527C001	AT3G52600	major CHO metabolism	AtcwINV2_CWINV2__cell wall invertase 2	-1.38419
Heli015356_st	HuCL11595C001	AT4G02280	major CHO metabolism	ATSUS3_SUS3__sucrose synthase 3	-2.60421
Heli044120_st	HuCL08315C001	AT3G23920	major CHO metabolism	BAM1_BMY7_TR-BAMY__beta-amylase 1	-1.51407
Heli000015_st	HuCL00528C001	AT3G46970	major CHO metabolism	ATPHS2_PHS2__alpha-glucan phosphorylase 2	-1.74433
Heli074866_st	HuDY907941	AT3G46970	major CHO metabolism	ATPHS2_PHS2__alpha-glucan phosphorylase 2	-2.29035
Heli010900_st	HuCL03038C001	AT4G09020	major CHO metabolism	ATISA3_ISA3__isoamylase 3	-1.40906
Heli059459_st	HuCL00001C392	AT2G47180	minor CHO metabolism	AtGolS1_GolS1__galactinol synthase 1	-1.49147
Heli013032_st	HuCL02146C001	AT5G08370	minor CHO metabolism	AGAL2_AtAGAL2__alpha-galactosidase 2	-1.53884
Heli032493_st	HuCL11896C001	AT1G23870	minor CHO metabolism	ATTPS9_TPS9_TPS9__trehalose-phosphatase/synthase 9	-1.48143
Heli003400_st	HuCL00051C006	AT1G49430	lipid metabolism	LACS2_LRD2__long-chain acyl-CoA synthetase 2	-1.19892
Heli009291_st	HuCL11228C001	AT1G36160	lipid metabolism	ACC1_AT_ACC1_EMB22_GK_GSD1_PAS3__acetyl-CoA carboxylase 1	-2.55883
Heli072022_st	HuBQ911641	AT1G36160	lipid metabolism	ACC1_AT_ACC1_EMB22_GK_GSD1_PAS3__acetyl-CoA carboxylase 1	-2.28734
Heli008738_st	HuCL01980C001	AT1G77590	lipid metabolism	LACS9__long chain acyl-CoA synthetase 9	-1.25755
Heli013931_st	HuCL05466C001	AT3G15850	lipid metabolism	ADS3_FAD5_FADB_JB67__fatty acid desaturase 5	-1.79422
Heli050393_st	HuBQ911112	AT3G12120	lipid metabolism	FAD2__fatty acid desaturase 2	-1.16114
Heli010828_st	HuCL02886C001	AT3G27660	lipid metabolism	OLE3_OLEO4__oleosin 4	-1.82103
Heli015269_st	HuBU027455	AT3G27660	lipid metabolism	OLE3_OLEO4__oleosin 4	-1.27075
Heli046291_st	HuCX945169	AT4G25140	lipid metabolism	OLE1_OLEO1__oleosin 1	-1.524
Heli031451_st	HuBQ972529	AT3G11430	lipid metabolism	ATGPAT5_GPAT5__glycerol-3-phosphate acyltransferase 5	-1.20465
Heli024359_x_st	HuCL06190C001	AT5G14180	lipid metabolism	MPL1__Myzus persicae-induced lipase 1	-1.35207
Heli012985_x_st	HuCL03857C001	AT1G28590	lipid metabolism	Lipase, GDSL	-1.09833
Heli011957_st	HuCL02276C002	AT5G03610	lipid metabolism	Lipase, GDSL	-1.61863
Heli024498_st	HuCL07344C001	AT5G13640	lipid metabolism	ATPDAT_PDAT_PDAT1__phospholipid:diacylglycerol acyltransferase	-1.09945
Heli009567_st	HuCL01032C004	AT3G21070	Co-factor and vitamine metabolism	ATNADK-1_NADK1__NAD kinase 1	-1.10436
Energy
Heli006436_st	HuCL07300C001	AT4G26270	glycolysis	PFK3__phosphofructokinase 3	-1.42841
Heli050459_st	HuAJ539650	AT2G24270	glycolysis	ALDH11A3__aldehyde dehydrogenase 11A3	-1.40009
Heli004382_st	HuCL00045C003	AT4G37870	gluconeogenesis / glyoxylate cycle	PCK1_PEPCK__phosphoenolpyruvate carboxykinase 1	-1.29151
Heli010025_st	HuCL00037C003	AT4G15530	gluconeogenesis / glyoxylate cycle	PPDK__pyruvate orthophosphate dikinase	-1.28699
Heli003733_st	HuCL01120C001	AT5G40760	OPP	G6PD6__glucose-6-phosphate dehydrogenase 6	-2.07108
Heli074250_st	HuBQ972896	IPR004489	tricarboxylic acid cycle	Succinate dehydrogenase/fumarate reductase iron-sulphur protein	-1.25889
Heli019771_x_st	HuCL00036C002	AT1G77120	fermentation	ADH_ADH1_ATADH_ATADH1__alcohol dehydrogenase 1	-1.97364
Heli003277_x_st	HuCL00036C004	AT1G77120	fermentation	ADH_ADH1_ATADH_ATADH1__alcohol dehydrogenase 1	-1.74727
Heli003281_x_st	HuCL00036C001	AT1G77120	fermentation	ADH_ADH1_ATADH_ATADH1__alcohol dehydrogenase 1	-1.69138
Heli003282_x_st	HuCL00036C013	AT1G77120	fermentation	ADH_ADH1_ATADH_ATADH1__alcohol dehydrogenase 1	-1.40745
Heli000586_st	HuCL07863C001	AT5G43940	fermentation	ADH2_ATGSNOR1_GSNOR_HOT5_PAR2__GroES-like zinc-binding dehydrogenase family protein	-1.27293
Heli000227_x_st	HuCL00221C003	AT1G54100	fermentation	ALDH7B4__aldehyde dehydrogenase 7B4	-1.59215
Heli014130_st	HuCL06706C001	AT4G36250	fermentation	ALDH3F1__aldehyde dehydrogenase 3F1	-1.74775
Heli030141_x_st	HuCL00001C811	AT5G38430	PS.calvin cycle	Ribulose bisphosphate carboxylase (small chain) family protein	-1.27799
Heli024811_st	HuCL21777C001	AT1G50480	C1-metabolism	THFS__10-formyltetrahydrofolate synthetase	-1.24275
cell growth/division
Heli032648_st	HuCL16803C001	AT4G13870	DNA	ATWEX_ATWRNEXO_WEX_WRNEXO__Werner syndrome-like exonuclease	-1.09349
Heli032436_st	HuCL12932C001	AT4G13870	DNA	ATWEX_ATWRNEXO_WEX_WRNEXO__Werner syndrome-like exonuclease	-1.31966
Heli026127_st	HuDY919565	AT1G19000	DNA binding	Homeodomain-like	-1.27683
Heli000636_x_st	HuCL00294C002	AT5G65020	cell organisation	ANNAT2__annexin 2	-1.16665
Heli013289_x_st	HuCL00001C583	AT1G18450	cell organisation	ARP4_ATARP4__actin-related protein 4	-1.3419
Heli009490_st	HuCL00001C108	AT4G39920	cell organisation	POR_TFC C__C-CAP/cofactor C-like domain-containing protein	-2.06253
Heli049314_st	HuCX947345	AT3G50070	cell cycle	CYCD3;3__CYCLIN D3;3	-1.13244
RNA transcription
Heli077267_st	HuBU035886	AT2G25900	regulation of transcription	ATCTH_ATTZF1__Zinc finger C-x8-C-x5-C-x3-H type family protein	-1.17636
Heli048234_st	HuBU029783	AT1G06180	regulation of transcription	ATMYB13_ATMYBLFGN_MYB13__myb domain protein 13	-1.27799
Heli013248_st	HuCL02954C002	AT4G37260	regulation of transcription	ATMYB73_MYB73__myb domain protein 73	-1.13513
Heli086933_st	HuCD847383	AT2G17900	regulation of transcription	ASHR1_SDG37__SET domain group 37	-1.10825
Heli006651_st	HuCL19298C001	AT3G14230	regulation of transcription	RAP2.2__related to AP2 2	-1.11118
Heli018447_st	HuCL03624C001	AT5G59845	regulation of transcription	Homeodomain-like superfamily protein	-2.56755
Heli040710_st	HuCL17391C001	At3g10040	regulation of transcription	sequence-specific DNA binding transcription factors	-1.38559
Heli045532_st	HuBU028834	At3g10040	regulation of transcription	sequence-specific DNA binding transcription factors	-1.52897
Heli001001_st	HuCL09146C001	At1g21000	regulation of transcription	PLATZ transcription factor family protein	-1.18842
Heli010302_x_st	HuCL05404C001	AT3G50700	regulation of transcription	AtIDD2_IDD2__indeterminate(ID)-domain 2	-2.9602
Heli025332_x_st	HuCL10396C001	AT5G12840	regulation of transcription	ATHAP2A_EMB2220_HAP2A_NF-YA1__nuclear factor Y, subunit A1	-1.82534
Heli020182_st	HuCL13834C001	AT5G03415	regulation of transcription	ATDPB_DPB__Transcription factor DP	-1.16998
Heli040056_x_st	HuCL10133C001	AT1G62300	regulation of transcription	ATWRKY6_WRKY6__WRKY family transcription factor	-1.52911
Heli008000_x_st	HuCL07168C001	AT2G46270	regulation of transcription	GBF3__G-box binding factor 3	-2.11424
Heli006421_x_st	HuCL01159C001	AT2G27040	regulation of transcription	AGO4_OCP11__Argonaute family protein	-1.49302
Heli019280_st	HuCL14783C001	AT3G02550	regulation of transcription	LBD41__LOB domain-containing protein 41	-1.36215
Heli050332_st	HuBQ977024	AT1G58330	regulation of transcription	ZW2__transcription factor-related	-2.37936
Heli007191_x_st	HuCL11429C001	AT2G28380	RNA binding	DRB2__dsRNA-binding protein 2	-1.99935
Heli010550_st	HuCL11593C001	IPR011068	RNA polyadenylation	Nucleotidyltransferase, class I, C-terminal-like	-1.53892
protein synthsis and destination
Heli047788_st	HuCL14628C001	At5g43960	protein targeting	Nuclear transport factor 2 (NTF2) family protein with RNA binding (RRM-RBD-RNP motifs) domain	-1.34344
Heli016353_st	HuCL00276C001	At1g75760	protein targeting	ER lumen protein retaining receptor family protein	-1.28122
Heli006057_st	HuCL04341C001	AT2G28900	protein targeting	ATOEP16-1_ATOEP16-L_OEP16_OEP16-1__outer plastid envelope protein 16-1	-1.2216
Heli051920_st	HuBQ965364	AT1G72280	protein targeting	AERO1_ERO1__endoplasmic reticulum oxidoreductins 1	-1.12508
Heli075707_st	HuBU023481	IPR003891	protein synthesis	Initiation factor eIF-4 gamma, MA3	-1.16361
Heli075225_st	HuBU022163	IPR001662	protein synthesis	Translation elongation factor EF1B, gamma chain	-1.12798
Heli018204_st	HuBQ912568	AT1G57860	protein synthesis	Translation protein SH3-like family protein	-1.15978
Heli001930_st	HuCL01144C002	AT3G10950	protein synthesis	Zinc-binding ribosomal protein family protein	-1.12932
Heli002361_x_st	HuCD853746	AT3G02560	protein synthesis	Ribosomal protein S7e family protein	-1.43829
Heli015659_x_st	HuAJ829028	AT3G02560	protein synthesis	Ribosomal protein S7e family protein	-2.6188
Heli023776_x_st	HuCD851636	AT3G02560	protein synthesis	Ribosomal protein S7e family protein	-2.31444
Heli003120_st	HuCL06883C001	At3g01170	protein synthesis	Ribosomal protein L34e superfamily protein	-1.25913
Heli008339_st	HuCX945193	AT3G04240	protein glycosylation	SEC__Tetratricopeptide repeat (TPR)-like superfamily protein	-2.04193
Heli002955_st	HuCL07950C001	AT3G27560	protein postranslational modification	ATN1__Protein kinase superfamily protein	-1.23316
Heli031687_st	HuCL12329C001	AT5G13530	protein postranslational modification	KEG__protein kinases;ubiquitin-protein ligases	-1.14195
Heli003790_st	HuCL08391C001	At2g25070	protein postranslational modification	Protein phosphatase 2C family protein	-1.14896
Heli082081_st	HuCD854276	AT5G35410	protein postranslational modification	ATSOS2_CIPK24_SNRK3.11_SOS2__Protein kinase superfamily protein	-1.9628
Heli051929_st	HuCD851431	AT5G46570	protein postranslational modification	BSK2__BR-signaling kinase 2	-1.31139
Heli005007_x_st	HuCL00001C346	AT5G53140	protein postranslational modification	Protein phosphatase 2C family protein	-1.30517
Heli001208_st	HuCL12966C001	AT5G41340	protein degradation	ATUBC4_UBC4__ubiquitin conjugating enzyme 4	-1.14014
Heli021887_st	HuCL05555C002	AT2G04240	protein degradation	XERICO__RING/U-box superfamily protein	-1.45893
Heli009449_st	HuDY921469	AT5G10380	protein degradation	ATRING1_RING1__RING/U-box superfamily protein	-1.22805
Heli003121_st	HuCL02139C002	AT5G01520	protein degradation	AIRP2_AtAIRP2__RING/U-box superfamily protein	-1.25636
Heli003183_st	HuCL18037C001	AT1G24440	protein degradation	RING/U-box superfamily protein	-1.37751
Heli008960_st	HuCL04009C001	AT5G14420	protein degradation	RGLG2__RING domain ligase2	-1.17788
Heli010230_st	HuCL02548C001	AT5G63160	protein degradation	BT1__BTB and TAZ domain protein 1	-1.85948
Heli079145_st	HuCD851970	At1g13570	protein degradation	F-box/RNI-like superfamily protein	-1.80518
Heli007432_st	HuCL00201C003	At1g15670	protein degradation	Galactose oxidase/kelch repeat superfamily protein	-2.36802
Heli019531_st	HuDY925086	AT1G03220	protein degradation	Eukaryotic aspartyl protease family protein	-1.1087
Heli058698_st	HuCL00001C435	AT4G39090	protein degradation	RD19_RD19A__Papain family cysteine protease	-1.09904
Heli014013_x_st	HuCL02601C001	AT3G12490	protein degradation	ATCYS6_ATCYSB_CYSB__cystatin B	-1.56775
Heli009904_x_st	HuCL00001C491	At1g62710	protein degradation	BETA-VPE_BETAVPE__beta vacuolar processing enzyme	-1.57379
Heli010544_st	HuCL00082C001	At1g62710	protein degradation	BETA-VPE_BETAVPE__beta vacuolar processing enzyme	-1.98938
Heli012584_st	HuCL00082C006	At1g62710	protein degradation	BETA-VPE_BETAVPE__beta vacuolar processing enzyme	-1.8504
Heli000549_st	HuCL02284C001	At1g47710	protein degradation	Serine protease inhibitor (SERPIN) family protein	-1.62005
Heli021557_x_st	HuCL00001C050	At5g48430	protein degradation	Eukaryotic aspartyl protease family protein	-1.56145
transporters
Heli031470_st	HuCL22052C001	AT4G33520	ion transport	AtHMAC6_HMA6_PAA1__P-type ATP-ase 1	-1.20767
Heli046365_st	HuCL04416C001	At5g27690	ion transport	Heavy metal transport/detoxification superfamily protein	-1.32669
Heli047614_st	HuDY911740	AT1G31120	ion transport	KUP10__K+ uptake permease 10	-1.16102
Heli041774_st	HuCL04321C002	AT5G57110	ion transport	ACA8_AT-ACA8__autoinhibited Ca2+ -ATPase, isoform 8	-1.29546
Heli050698_st	HuBQ966869	AT3G18830	sugars transport	ATPLT5_ATPMT5_PMT5__polyol/monosaccharide transporter 5	-1.60236
Heli003413_st	HuCL00438C002	AT1G22710	sugars transport	ATSUC2_SUC2_SUT1__sucrose-proton symporter 2	-1.58485
Heli007171_st	HuCL06762C001	At4g17550	sugars transport	AtG3Pp4_G3Pp4__Major facilitator superfamily protein	-1.32605
Heli010853_st	HuCL04435C001	AT4G35180	amino acids transport	LHT7__LYS/HIS transporter 7	-1.61965
Heli001750_st	HuCL02238C002	AT3G18280	lipid transport	Plant lipid transfer protein/seed storage/trypsin-alpha amylase inhibitor	-1.25753
Heli035347_st	HuDY909263	AT3G28390	ABC-type transport	ABCB18_PGP18__P-glycoprotein 18	-1.1866
Heli033521_st	HuCL21135C001	AT1G71960	ABC-type transport	ABCG25_ATABCG25__ATP-binding casette family G25	-1.18101
Heli005749_x_st	HuCL00725C001	AT5G67500	porins transport	ATVDAC2_VDAC2__voltage dependent anion channel 2	-1.09553
Heli049739_st	HuCL11893C001	AT1G34065	metabolite transport	SAMC2__S-adenosylmethionine carrier 2	-1.37563
Heli051597_st	HuCL06863C002	AT1G34065	metabolite transport	SAMC2__S-adenosylmethionine carrier 2	-1.11446
Heli035049_st	HuCL09248C001	AT5G45380	protein transport	ATDUR3_DUR3__solute:sodium symporters;urea transmembrane transporters	-1.30174
Heli047281_st	HuCL13739C001	AT4G24840	protein transport	COG complex component, COG2	-1.30525
Heli050207_x_st	HuCL17486C001	AT3G54140	protein transport	ATPTR1_PTR1__peptide transporter 1	-1.34775
Heli003630_st	HuCL12369C001	AT3G26520	protein transport	GAMMA-TIP2_SITIP_TIP1;2_TIP2__tonoplast intrinsic protein 2	-1.61492
Heli011924_st	HuCL10648C001	At1g04560	protein transport	AWPM-19-like family protein	-2.70043
Heli075524_st	HuBU029506	IPR003397	protein transport	Mitochondrial inner membrane translocase complex	-1.23133
cell wall
Heli004144_x_st	HuCL09888C001	AT1G08200	cell wall synthesis	AXS2__UDP-D-apiose/UDP-D-xylose synthase 2	-1.51374
Heli004409_st	HuCL00492C002	AT2G28760	cell wall synthesis	UXS6__UDP-XYL synthase 6	-1.4559
Heli024603_st	HuCL00001C206	AT5G33290	cell wall synthesis	XGD1__xylogalacturonan deficient 1	-1.38263
Heli005628_st	HuCL02872C001	AT5G53370	cell wall modification	ATPMEPCRF_PMEPCRF__pectin methylesterase PCR fragment F	-1.25944
Heli072199_st	HuBQ977215	AT3G02230	cell wall proteins	ATRGP1_RGP1__reversibly glycosylated polypeptide 1	-1.32865
Heli053572_st	HuDY925789	AT3G48530	cell wall proteins	KING1__SNF1-related protein kinase regulatory subunit gamma 1	-1.87151
Heli014570_st	HuCL00346C002	AT3G48530	cell wall proteins	KING1__SNF1-related protein kinase regulatory subunit gamma 1	-2.0347
hormone metabolism and signalling
Heli016848_st	HuCL21340C001	AT1G52340	abscisic acid metabolism	ABA2_ATABA2_ATSDR1_GIN1_ISI4_SDR1_SIS4_SRE1__NAD(P)-binding Rossmann-fold superfamily protein	-1.61502
Heli037081_st	HuCL15555C001	AT5G57050	abscisic acid signalling	ABI2_AtABI2__Protein phosphatase 2C family protein	-1.60897
Heli054510_st	HuDY929804	AT5G57050	abscisic acid signalling	ABI2_AtABI2__Protein phosphatase 2C family protein	-2.11872
Heli010516_st	HuCL09543C001	AT2G40170	abscisic acid responsive	ATEM6_EM6_GEA6__Stress induced protein	-1.72118
Heli020583_st	HuCL19369C001	AT1G13740	abscisic acid signalling	AFP2__ABI five binding protein 2	-1.51901
Heli055806_st	HuBQ914191	AT3G29575	abscisic acid signalling	AFP3__ABI five binding protein 3	-1.47843
Heli065300_st	HuBU027649	AT3G29575	hormone signalling	AFP3__ABI five binding protein 3	-2.78064
Heli043989_st	HuCL18467C001	AT1G75450	cytokinin metabolism	ATCKX5_ATCKX6_CKX5__cytokinin oxidase 5	-1.29264
Heli066254_st	HuBQ970436	AT3G02580	brassinosteroid metabolism	BUL1_DWF7_STE1__sterol 1	-1.21669
Heli023388_x_st	HuCD850204	AT3G61460	brassinosteroid metabolism	BRH1__brassinosteroid-responsive RING-H2	-1.20989
response to stress
Heli044118_st	HuCL17318C001	AT5G47910	response to biotic stress	ATRBOHD_RBOHD__respiratory burst oxidase homologue D	-1.26921
Heli028589_st	HuAJ539777	AT5G49040	response to biotic stress	Disease resistance-responsive (dirigent-like protein) family protein	-1.54953
Heli012625_st	HuCL03969C001	AT1G73330	response to biotic stress	ATDR4_DR4__drought-repressed 4	-2.32705
Heli034794_x_st	HuCL01300C003	AT5G62520	response to abiotic stress	SRO5__similar to RCD one 5	-2.53191
Heli044594_st	HuBU028972	AT5G63860	response to abiotic stress	UVR8__Regulator of chromosome condensation (RCC1) family protein	-1.11889
Heli004335_x_st	HuCL07753C002	AT4G10270	response to abiotic stress	Wound-responsive family protein	-1.35025
Heli004339_x_st	HuCL04339C001	AT4G10270	response to abiotic stress	Wound-responsive family protein	-1.51298
Heli008657_x_st	HuCL00375C001	AT2G41430	response to abiotic stress	CID1_ERD15_LSR1__dehydration-induced protein (ERD15)	-1.19931
Heli043481_st	HuCL21920C001	AT5G63860	response to abiotic stress	UVR8__Regulator of chromosome condensation (RCC1) family protein	-1.21321
Heli005585_st	HuCL00489C001	AT2G03720	response to abiotic stress	MRH6__Adenine nucleotide alpha hydrolases-like superfamily protein	-1.60657
Heli007960_st	HuCL00349C002	AT2G21620	response to abiotic stress	RD2__Adenine nucleotide alpha hydrolases-like superfamily protein	-1.92774
Heli034307_st	HuCL03606C001	At3g01420	response to abiotic stress	ALPHA-DOX1_DIOX1_DOX1_PADOX-1__Peroxidase superfamily protein	-1.69645
Heli009498_st	HuDY911299	At3g01100	response to abiotic stress	ATHYP1_HYP1__hypothetical protein 1	-2.00474
Heli000924_st	HuCL00053C006	At5g66400	response to abiotic stress	ATDI8_RAB18__Dehydrin family protein	-2.72666
Heli019720_st	HuCL07844C001	At5g12010	response to abiotic stress	unknown protein	-1.4243
Heli000798_x_st	HuCL00053C009	IPR000167	response to abiotic stress	Dehydrin	-1.67691
Heli001440_x_st	HuCL03045C001	IPR000167	response to abiotic stress	Dehydrin	-1.6245
Heli001427_st	HuCL16610C001	At1g80160	biodegradation of xenobiotics	GLYI7__Lactoylglutathione lyase / glyoxalase I family protein	-2.33808
oxidation-reduction
Heli023061_st	HuDY909575	AT4G11600	redox	ATGPX6_GPX6_LSC803_PHGPX__glutathione peroxidase 6	-1.23734
Heli012215_st	HuCL05913C001	AT4G11600	redox	ATGPX6_GPX6_LSC803_PHGPX__glutathione peroxidase 6	-2.43552
Heli014495_st	HuCL01158C001	AT5G39890	oxidation reduction	Protein of unknown function DUF1637	-1.34387
Heli014383_st	HuCL09522C001	At5g15120	oxidation reduction	Protein of unknown function (DUF1637)	-2.0861
Heli014223_st	HuCL00347C004	At5g39890	oxidation reduction	Protein of unknown function (DUF1637)	-1.66558
Heli031576_x_st	HuCL05646C003	AT1G19250	oxidation reduction	FMO1__flavin-dependent monooxygenase 1	-1.33011
Heli051150_st	HuAJ539594	AT2G34790	oxidation reduction	EDA28_MEE23__FAD-binding Berberine family protein	-1.77977
Heli005033_st	HuCL09377C001	AT1G10370	glutathione S transferases	ATGSTU17_ERD9_GST30_GST30B_GSTU17__Glutathione S-transferase family protein	-1.64772
Heli004337_x_st	HuCL04339C002	AT5G41210	glutathione S transferases	ATGSTT1_GST10_GSTT1__glutathione S-transferase THETA 1	-2.01749
other signalling
Heli055815_st	HuCX943562	AT3G21180	calcium signalling	ACA9_ATACA9__autoinhibited Ca(2+)-ATPase 9	-1.4346
Heli003464_st	HuCL01023C003	AT5G04220	calcium signalling	ATSYTC_NTMC2T1.3_NTMC2TYPE1.3_SYT3_SYTC__Calcium-dependent lipid-binding (CaLB domain) family protein	-2.99828
Heli006299_st	HuCL04976C001	AT2G27480	calcium signalling	Calcium-binding EF-hand family protein	-1.22817
Heli001696_st	HuCL03378C001	AT3G59690	calcium signalling	IQD13__IQ-domain 13	-1.50508
Heli041869_x_st	HuDY908112	AT5G27540	G-proteins signalling	emb2473_MIRO1__MIRO-related GTP-ase 1	-1.17401
Heli007524_st	HuCL02825C001	AT1G31420	receptor kinases signalling	FEI1__Leucine-rich repeat protein kinase family protein	-1.2244
Heli051457_st	HuCX943965	AT1G53440	receptor kinases signalling	Leucine-rich repeat transmembrane protein kinase	-1.3002
Heli043669_st	HuCL16865C001	AT1G07650	receptor kinases signalling	Leucine-rich repeat transmembrane protein kinase	-1.62994
Heli012661_st	HuCL14537C001	AT1G70250	receptor kinases signalling	receptor serine/threonine kinase, putative	-1.25707
Heli046343_st	HuBU024132	AT1G66150	receptor kinases signalling	TMK1__transmembrane kinase 1	-1.19646
Heli002847_st	HuCL04238C001	AT3G08510	phosphinositide signalling	ATPLC2_PLC2__phospholipase C 2	-1.19511
Heli081832_st	HuCD848120	AT5G67070	signalling	RALFL34__ralf-like 34	-1.3816
secondary metabolism
Heli000339_st	HuCL00001C104	AT5G48930	phenylpropanoids	HCT__hydroxycinnamoyl-CoA shikimate/quinate hydroxycinnamoyl transferase	-1.32713
Heli000772_st	HuCL08846C001	AT1G15950	phenylpropanoids	ATCCR1_CCR1_IRX4__cinnamoyl coa reductase 1	-1.38139
Heli010337_st	HuCL02340C001	AT4G36220	phenylpropanoids	CYP84A1_FAH1__ferulic acid 5-hydroxylase 1	-1.28664
Heli034811_st	HuDY916040	AT1G20510	phenylpropanoids	OPCL1__OPC-8:0 CoA ligase1	-1.30045
Heli017551_st	HuCL06699C001	At1g08550	isoprenoids	AVDE1_NPQ1__non-photochemical quenching 1	-1.34329
Heli006386_x_st	HuCL05316C001	AT2G45400	flavonoids	BEN1__NAD(P)-binding Rossmann-fold superfamily protein	-1.09846
Heli003735_st	HuCL00113C001	AT3G48170	secondary metabolism	ALDH10A9__aldehyde dehydrogenase 10A9	-1.7515
Heli000919_x_st	HuCL00364C001	AT5G19140	metal handling	AILP1_ATAILP1__Aluminium induced protein with YGL and LRDR motifs	-1.31039
Heli029035_st	HuCL04591C001	AT2G30390	tetrapyrrole synthesis	ATFC-II_FC-II_FC2__ferrochelatase 2	-1.11634
Heli014465_st	HuCL02244C001	AT3G02470	polyamine metabolism	SAMDC__S-adenosylmethionine decarboxylase	-1.24919
development process
Heli026456_st	HuCL21924C001	AT1G74780	development	Nodulin-like / Major Facilitator Superfamily protein	-1.22851
Heli013790_st	HuCL18907C001	AT2G44670	development	Protein of unknown function (DUF581)	-1.29961
Heli037030_st	HuCL06855C001	AT5G20700	development	Protein of unknown function (DUF581)	-3.59385
Heli012837_st	HuCL12954C001	AT3G29970	development	B12D protein	-1.13057
Heli015090_st	HuCL05836C001	AT5G25940	development	early nodulin-related	-1.75056
Heli040057_st	HuCL00001C509	AT3G15670	development	Late embryogenesis abundant protein (LEA) family protein	-1.62531
Heli021923_st	HuCL08692C001	AT3G54320	development	ASML1_ATWRI1_WRI_WRI1__Integrase-type DNA-binding superfamily protein	-1.23178
Heli041366_st	HuCL10754C001	AT4G13560	development	UNE15__Late embryogenesis abundant protein (LEA) family protein	-1.58744
Heli059831_st	HuCL17488C001	AT4G13560	development	UNE15__Late embryogenesis abundant protein (LEA) family protein	-1.41208
Heli000635_st	HuCL01003C001	AT4G27410	development	ANAC072_RD26__NAC (No Apical Meristem) domain transcriptional regulator superfamily protein	-1.38701
Heli010576_st	HuCL17138C001	At1g32560	development	AtLEA4-1_LEA4-1__Late embryogenesis abundant protein, group 1 protein	-2.03756
Heli073074_st	HuBU017646	AT5G29560	development	caleosin-related family protein	-1.78531
Heli059108_st	HuCL18678C001	IPR005513	development	Late embryogenesis abundant (LEA) group 1	-1.33621
Heli021725_st	HuCL11228C002	AT5G44310	development	Late embryogenesis abundant protein (LEA) family protein	-2.5741
Heli012423_st	HuCL11163C001	At2g18340	development	late embryogenesis abundant domain-containing protein / LEA domain-containing protein	-1.62243
Heli077418_st	HuBQ978171	AT2G39220	development	PLA IIB_PLP6__PATATIN-like protein 6	-1.50669
Heli010039_st	HuCL02230C001	AT5G19120	development	Eukaryotic aspartyl protease family protein	-1.42171
Heli013690_st	HuCL04485C001	AT3G22640	development	PAP85__cupin family protein	-2.55806
Heli016013_st	HuCL00287C002	AT3G22640	development	PAP85__cupin family protein	-1.2877
Heli018137_st	HuCL02149C001	AT3G22640	development	PAP85__cupin family protein	-1.37731
Heli072838_st	HuBQ976615	AT3G22640	development	PAP85__cupin family protein	-2.82646
not assigned
Heli031078_st	HuDY913814	AT2G27690	cytochrome P450	CYP94C1__cytochrome P450, family 94, subfamily C, polypeptide 1	-2.18043
Heli042551_st	HuBQ968925	AT2G27690	cytochrome P450	CYP94C1__cytochrome P450, family 94, subfamily C, polypeptide 1	-2.35338
Heli046601_st	HuCL13928C001	AT3G26160	cytochrome P450	CYP71B17__cytochrome P450, family 71, subfamily B, polypeptide 17	-1.34761
Heli021634_st	HuCL07092C001	AT4G31940	cytochrome P450	CYP82C4__cytochrome P450, family 82, subfamily C, polypeptide 4	-1.55449
Heli012547_st	HuCL08462C001	AT5G25180	cytochrome P450	CYP71B14__cytochrome P450, family 71, subfamily B, polypeptide 14	-1.1785
Heli073517_st	HuBU032384	AT3G02600	acid and other phosphatases	ATLPP3_LPP3__lipid phosphate phosphatase 3	-1.40752
Heli002811_st	HuCL03218C001	AT3G55830	UDP glucosyl and glucoronyl transferases	EPC1__Nucleotide-diphospho-sugar transferases superfamily protein	-1.3572
Heli035719_st	HuDY914243	At5g05960	protease inhibitor/seed storage/lipid transfer protein (LTP) family protein	Bifunctional inhibitor/lipid-transfer protein/seed storage 2S albumin superfamily protein	-1.65533
Heli003949_st	HuCL00339C001	At1g15740	hydrolase activity	Leucine-rich repeat family protein	-1.44151
Heli030523_st	HuCL04360C001	AT2G20990	C2 domain-containing protein	ATSYTA_NTMC2T1.1_NTMC2TYPE1.1_SYT1_SYTA__synaptotagmin A	-1.56149
Heli059533_st	HuCL02351C002	IPR006434	magnesium ion binding	HAD-superfamily hydrolase	-1.89982
Heli020382_st	HuDY905137	AT5G64440	not assigned	AtFAAH_FAAH__fatty acid amide hydrolase	-1.38208
Heli028250_st	HuCL13942C001	AT2G26740	not assigned	ATSEH_SEH__soluble epoxide hydrolase	-2.32086
Heli059339_st	HuCL17699C001	AT5G23940	not assigned	DCR_EMB3009_PEL3__HXXXD-type acyl-transferase family protein	-1.18285
Heli084914_st	HuCX946519	AT5G28640	not assigned	AN3_ATGIF1_GIF_GIF1__SSXT family protein	-1.10551
Heli008924_st	HuCL18651C001	At1g15330	not assigned	Cystathionine beta-synthase (CBS) protein	-1.83399
Heli015209_x_st	HuCL00075C001	At1g29390	not assigned	COR314-TM2_COR413IM2__cold regulated 314 thylakoid membrane 2	-1.30621
Heli022425_st	HuCL04111C002	At1g73480	not assigned	alpha/beta-Hydrolases superfamily protein	-1.32885
Heli022510_st	HuCL04111C001	At1g73480	not assigned	alpha/beta-Hydrolases superfamily protein	-1.34242
Heli004572_st	HuCL03204C001	At3g16990	not assigned	Haem oxygenase-like, multi-helical	-1.90407
Heli044202_st	HuCL15496C001	At4g12130	not assigned	Glycine cleavage T-protein family	-2.42304
Heli048093_x_st	HuCL00001C248	At4g36700	not assigned	RmlC-like cupins superfamily protein	-2.76065
Heli026960_st	HuCL00001C521	At4g36700	not assigned	RmlC-like cupins superfamily protein	-3.55489
Heli020834_st	HuCL02298C001	At4g36850	not assigned	PQ-loop repeat family protein / transmembrane family protein	-1.36148
Heli053718_st	HuCL00001C241	At5g19100	not assigned	Eukaryotic aspartyl protease family protein	-1.39466
Heli009608_st	HuBU019191	At5g09530	not assigned	PELPK1_PRP10__hydroxyproline-rich glycoprotein family protein	-1.22529
Heli012745_st	HuCL03962C001	AT5G41600	not assigned	BTI3_RTNLB4__VIRB2-interacting protein 3	-2.33762
Heli065806_x_st	HuBU018357	AT1G57765	not assigned	Lipin, N-terminal conserved region	-1.26645
Heli007189_st	HuCL06793C001	AT3G01400	not assigned	Armadillo-type fold	-1.40319
Heli019775_st	HuCL13794C001	At1g02700	unknown	unknown protein	-2.65105
Heli017163_st	HuCL06789C001	At1g27300	unknown	unknown protein	-1.61737
Heli008079_st	HuCL08218C001	At1g29680	unknown	Protein of unknown function (DUF1264)	-1.70061
Heli054482_st	HuCL19903C001	At1g64410	unknown		-2.06307
Heli039503_st	HuDY919073	At2g32970	unknown	unknown protein	-1.13821
Heli018361_st	HuCL04384C001	At3g06035	unknown	Glycoprotein membrane precursor GPI-anchored	-2.01551
Heli056397_st	HuCL07135C001	At3g17120	unknown	unknown protein	-1.96402
Heli006283_st	HuCL03034C001	At3g19990	unknown	unknown protein	-1.6743
Heli042658_st	HuCL18442C001	At3g22970	unknown	Protein of unknown function (DUF506)	-1.37796
Heli067624_st	HuBU029773	At3g61280	unknown	Arabidopsis thaliana protein of unknown function (DUF821)	-3.89253
Heli014125_st	HuCL10040C001	At4g12680	unknown	unknown protein	-1.70201
Heli045493_st	HuCL09601C001	At4g13630	unknown	Protein of unknown function, DUF593	-1.13795
Heli090662_x_st	HuAJ828741	At5g04000	unknown	unknown protein	-1.13229
Heli040107_st	HuCL04557C001	At5g05180	unknown	unknown protein	-1.3034
Heli008932_st	HuCL03520C001	At5g45690	unknown	Protein of unknown function (DUF1264)	-3.6712
Heli011069_st	HuCL09658C001	At5g48480	unknown	Lactoylglutathione lyase / glyoxalase I family protein	-1.24268
Heli028070_st	HuCL18492C001	At5g66780	unknown	unknown protein	-1.78146
Heli015944_st	HuCL01291C001	AT4G32480		Protein of unknown function DUF506	-2.31984
Heli030771_st	HuCL21050C001	AT5G27390		Mog1/PsbP/DUF1795, alpha/beta/alpha sandwich	-1.31544
Heli012596_st	HuCL06871C001	AT1G14870		Protein of unknown function Cys-rich	-1.10936
Heli075768_st	HuBQ974402	IPR005516		Remorin, C-terminal	-1.77259
Heli007961_st	HuCL21451C001	IPR009009		Barwin-related endoglucanase	-1.39944
Heli010714_x_st	HuCL00001C416	IPR001419		HMW glutenin	-2.09124
Heli017719_x_st	HuCL00001C374	IPR001419		HMW glutenin	-1.83132
Heli029531_st	HuCD856485	IPR001419		HMW glutenin	-1.19341
Heli035035_x_st	HuCX945088	IPR001419		HMW glutenin	-1.40612
Heli050950_st	HuCL18817C001	IPR005175		Protein of unknown function DUF296	-1.62789
Heli052786_st	HuBU015421	IPR001810		Cyclin-like F-box	-2.76312
Heli094267_st	HuBU672009	IPR007378		Tic22-like	-1.63542
Heli006471_st	HuCL06451C001	IPR022364			-1.53881
Heli008035_st	HuCL20545C001				-1.48718
Heli020464_x_st	HuCL00001C490				-1.88538
Heli022790_st	HuBQ978447				-2.52883
Heli050559_st	HuBU023436				-2.67946
Heli056402_x_st	HuCL06220C001				-1.15451
Heli056640_st	HuCL07851C001				-1.45461
Heli058701_st	HuCL01640C003				-1.4012
Heli058759_st	HuCL18358C001				-1.36668
Heli059370_st	HuCL17901C001				-1.73493
Heli059991_st	HuCL17581C001				-2.32322
Heli060125_st	HuCL09632C001				-1.39824
Heli060735_x_st	HuDY912393				-1.70152
Heli061003_st	HuDY925282				-3.29191
Heli065780_x_st	HuBQ965942				-1.31207
Heli068143_st	HuBU022800				-2.81569
Heli068742_x_st	HuBU023969				-1.47861
Heli070057_st	HuDY928300				-1.48196
Heli070447_st	HuDY931103				-1.57908
Heli074980_st	HuBQ912956				-1.34355
Heli018218_x_st	HuCL00001C342				-1.67716
Heli019728_x_st	HuCL00001C837				-2.0164
Heli059354_st	HuCL17352C001				-1.47233
Heli059430_st	HuCL01121C004				-1.37693
Heli059560_st	HuCL07860C002				-1.40426
Heli076578_st	HuDY931285				-1.71744
Heli092619_st	HuCX945174				-1.74395
Heli094652_st	HuCD854092				-1.23218
Heli077515_st	HuBQ976630				-3.07184
Heli078440_st	HuBQ979647				-4.93897
Heli074651_st	HuBU030508				-3.63305
Heli059645_st	HuCL15250C001				-2.61834
Heli058149_st	HuCL19981C001				-2.12348
Heli004341_st	HuCL16227C001	AT4G10265			-1.80138
Heli056984_st	HuCL06220C002				-1.7877
Heli064902_st	HuBU026139				-1.63933
Heli060974_x_st	HuDY911447				-1.44014
Heli082997_x_st	HuCX944329				-1.36926
Heli057674_st	HuCL01493C001				-1.3459
Heli058370_x_st	HuCL10737C001				-1.343
Heli011906_st	HuCL03897C001	AT5G04860			-1.33135
Heli067023_x_st	HuBU025095				-1.31428
Heli038039_st	HuBU033514	AT5G52420			-1.25775
Heli058096_x_st	HuCL00375C003				-1.18957
Heli072055_st	HuBQ972462				-1.09652
Heli054409_st	HuBQ974842	AT1G47980			-1.11076
Heli059563_st	HuCL21441C001				-1.12251
Heli058141_st	HuCL14446C001				-1.16484
Heli059367_st	HuCL21252C001				-2.64594
Heli059719_x_st	HuCL00167C004				-1.96618
Heli076087_st	HuBQ974349				-1.27508
Heli076280_st	HuBQ974011				-1.23107
Heli078738_st	HuBU028344				-1.15727
Heli033449_st	HuBQ965260				-1.11582

## Sheet: D Ethylene vs D up
Probeset	HU cluster ID	Annotation (TAIR Accession number or IPR)	Biological Process	Molecular Function	Log2 Ratio D Et vsD
metabolism
Heli003078_x_st	HuCL00018C001	AT5G17330	amino acid metabolism	GAD_GAD1__glutamate decarboxylase	1.72282
Heli006626_st	HuCL02406C002	AT2G30970	amino acid metabolism	ASP1__aspartate aminotransferase 1	1.63783
Heli059059_x_st	HuCL00001C805	AT2G36880	amino acid metabolism	MAT3__methionine adenosyltransferase 3	1.95254
Heli016303_st	HuCL04499C001	AT4G34200	amino acid metabolism	EDA9__D-3-phosphoglycerate dehydrogenase	1.61096
Heli003284_st	HuCL09492C001	AT3G61440	amino acid metabolism	ARATH;BSAS3;1_ATCYSC1_CYSC1__cysteine synthase C1	1.28573
Heli035895_st	HuCL00505C003	AT3G06350	amino acid metabolism	EMB3004_MEE32__dehydroquinate dehydratase, putative / shikimate dehydrogenase, putative	1.42529
Heli000275_st	HuCL00135C001	AT4G13940	amino acid metabolism	ATSAHH1_EMB1395_HOG1_MEE58_SAHH1__S-adenosyl-L-homocysteine hydrolase	1.37201
Heli010136_st	HuCL06275C001	AT1G10070	amino acid metabolism	ATBCAT-2_BCAT-2__branched-chain amino acid transaminase 2	1.27689
Heli000482_st	HuCL01825C001	AT2G36880	amino acid metabolism	MAT3__methionine adenosyltransferase 3	1.9604
Heli007618_st	HuCL00326C001	AT5G37600	N-metabolism	ATGLN1;1_ATGSR1_GLN1;1_GSR 1__glutamine synthase clone R1	1.26471
Heli052576_st	HuCL07937C001	AT1G37130	N-metabolism	ATNR2_B29_CHL3_NIA2_NIA2-1_NR_NR2__nitrate reductase 2	1.43081
Heli006009_st	HuCL05438C001	AT3G57550	nucleotide metabolism	AGK2_GK-2__guanylate kinase	1.87443
Heli001115_x_st	HuCL01509C002	AT3G53620	nucleotide metabolism	AtPPa4_PPa4__pyrophosphorylase 4	1.38287
Heli002837_st	HuCL00195C001	AT1G12240	major CHO metabolism	ATBETAFRUCT4_VAC-INV__Glycosyl hydrolases family 32 protein	3.41415
Heli000718_x_st	HuCL00301C003	AT4G26260	minor CHO metabolism	MIOX4__myo-inositol oxygenase 4	1.56891
Heli002812_st	HuCL03745C001	AT1G55740	minor CHO metabolism	AtSIP1_RS1_SIP1__seed imbibition 1	1.4627
Heli006796_st	HuCL07815C001	AT4G24510	lipid metabolism	CER2_VC-2_VC2__HXXXD-type acyl-transferase family protein	2.36455
Heli013606_st	HuCX947247	AT1G65290	lipid metabolism	mtACP2__mitochondrial acyl carrier protein 2	1.57313
Heli001657_st	HuCL08559C001	AT1G08510	lipid metabolism	FATB__fatty acyl-ACP thioesterases B	1.68899
Heli054423_x_st	HuDY921404	AT3G12120	lipid metabolism	FAD2__fatty acid desaturase 2	2.05041
Heli012991_x_st	HuCL00141C001	AT3G12120	lipid metabolism	FAD2__fatty acid desaturase 2	1.66499
Heli017320_st	HuCL00141C002	AT3G12120	lipid metabolism	FAD2__fatty acid desaturase 2	1.59029
Heli059928_st	HuCL09275C001	AT2G42010	lipid metabolism	PLDBETA_PLDBETA1__phospholipase D beta 1	1.5204
Heli014738_st	HuCL12084C001	AT1G28590	lipid metabolism	Lipase, GDSL;	1.60523
Heli035832_st	HuCL14209C001	AT3G61580	lipid metabolism	AtSLD1_SLD1__Fatty acid/sphingolipid desaturase	1.27764
Heli015052_st	HuCL11462C001	AT3G61580	lipid metabolism	Fatty acid/sphingolipid desaturase	2.79813
Heli007268_st	HuCL01521C001	AT1G52760	lipid metabolism	LysoPL2__lysophospholipase 2	1.93423
energy
Heli092738_st	HuCD850321	AT3G04530	glycolysis	ATPPCK2_PEPCK2_PPCK2__phosphoenolpyruvate carboxylase kinase 2	1.83897
Heli093179_st	HuCX943621	AT2G34420	PS.photosystem II	LHB1B2_LHCB1.5__photosystem II light harvesting complex gene B1B2	1.74935
Heli018206_st	HuCL00486C001	AT4G33010	PS.photorespiration	AtGLDP1_GLDP1__glycine decarboxylase P-protein 1	1.82327
Heli045713_st	HuDY904988	AT4G33010	PS.photorespiration	AtGLDP1_GLDP1__glycine decarboxylase P-protein 1	1.86923
cell growth/division
Heli008364_st	HuCL02944C001	AT3G12610	DNA repair	DRT100__Leucine-rich repeat (LRR) family protein	1.26591
Heli055677_st	HuBQ911051	AT1G30680	DNA replication	Toprim domain	1.76357
Heli028988_st	HuCL18134C001	IPR005135	RNA-dependent DNA replication	Endonuclease/exonuclease/phosphatase	1.52945
Heli054626_st	HuCD856592	IPR000477	RNA-dependent DNA replication	RNA-directed DNA polymerase (reverse transcriptase)	1.44618
Heli022310_st	HuCL11877C001	AT4G14960	cell organisation	TUA6__Tubulin/FtsZ family protein	2.06244
Heli036179_st	HuCL00145C003	AT4G14960	cell organisation	TUA6__Tubulin/FtsZ family protein	1.75371
Heli045105_st	HuCL13994C001	AT4G27430	cell organisation	CIP7__COP1-interacting protein 7	1.39399
Heli000560_st	HuCL00449C003	AT5G09810	cell organisation	ACT7__actin 7	1.35988
Heli006548_st	HuCL07333C001	AT5G12250	cell organisation	TUB6__beta-6 tubulin	3.30097
Heli013200_x_st	HuCL00157C001	AT5G19780	cell organisation	TUA5__tubulin alpha-5	1.33703
Heli007884_st	HuCL06441C001	AT5G62700	cell organisation	TUB3__tubulin beta chain 3	1.31397
Heli006622_st	HuCL00145C001	AT1G50010	cell organisation	TUA2__tubulin alpha-2 chain	2.30629
Heli059476_st	HuCL06382C001	AT1G74790	cell organisation	catalytics	1.6985
Heli028501_st	HuCL12314C001	AT1G62050	cell organisation	Ankyrin repeat-containing domain	1.64502
Heli001403_st	HuCL06363C001	AT2G17380	cell vesicle transport	AP19__associated protein 19	1.28634
RNA transcription
Heli000551_st	HuCL03234C001	AT2G22430	regulation of transcription	ATHB6_HB6__homeobox protein 6	1.7747
Heli033252_st	HuDY927693	AT1G16490	regulation of transcription	ATMYB58_MYB58__myb domain protein 58	1.35863
Heli018147_x_st	HuCL00670C002	AT1G13260	regulation of transcription	EDF4_RAV1__related to ABI3/VP1 1	1.74173
Heli009390_st	HuCL20611C001	AT4G37540	regulation of transcription	LBD39__LOB domain-containing protein 39	1.52358
Heli011456_st	HuCL06229C001	AT3G23050	regulation of transcription	AXR2_IAA7__indole-3-acetic acid 7	1.32701
Heli022765_st	HuCL21046C001	AT3G07650	regulation of transcription	COL9__CONSTANS-like 9	1.36047
Heli014183_st	HuCL12820C001	AT1G49010	regulation of transcription	Duplicated homeodomain-like superfamily protein	1.41633
Heli073907_st	HuBU034208	IPR001594	regulation of transcription	Zinc finger, DHHC-type	1.42046
Heli004467_st	HuCL11696C001	AT3G12630	regulation of transcription	SAP5__A20/AN1-like zinc finger family protein	1.35407
Heli053930_st	HuCD850560	AT5G48560	regulation of transcription	basic helix-loop-helix (bHLH) DNA-binding superfamily protein	1.91445
Heli014780_st	HuCL09020C001	AT5G07030	regulation of transcription	Eukaryotic aspartyl protease family protein	2.19786
Heli034568_st	HuCL21219C001	AT1G63850	regulation of transcription	BTB/POZ domain-containing protein	1.55626
Heli013435_st	HuCL02430C002	AT5G09830	regulation of transcription	BolA-like family protein	1.31517
Heli059239_st	HuCL18409C001	AT3G51950	regulation of transcription	Zinc finger (CCCH-type) family protein / RNA recognition motif (RRM)-containing protein	1.31813
Heli052463_st	HuCL00117C002	AT4G14550	regulation of transcription	IAA14_SLR__indole-3-acetic acid inducible 14	1.76658
Heli012022_st	HuCL08506C001	AT2G38090	regulation of transcription	Duplicated homeodomain-like superfamily protein	2.37696
Heli000686_st	HuCL04505C003	AT3G12630	regulation of transcription	SAP5__A20/AN1-like zinc finger family protein	1.73387
Heli006795_st	HuCL00989C001	AT5G07030	regulation of transcription	Eukaryotic aspartyl protease family protein	2.32659
Heli034562_st	HuCL11913C001	AT3G51950	regulation of transcription	Zinc finger (CCCH-type) family protein / RNA recognition motif (RRM)-containing protein	2.26549
Heli010614_st	HuCL13726C001	AT1G75390	regulation of transcription	AtbZIP44_bZIP44__basic leucine-zipper 44	1.71383
Heli031717_st	HuCD848990	AT2G22840	regulation of transcription	AtGRF1_GRF1__growth-regulating factor 1	2.65308
Heli072128_st	HuBU021190	AT3G13960	regulation of transcription	AtGRF5_GRF5__growth-regulating factor 5	2.41318
Heli033841_st	HuCD850151	AT1G69780	regulation of transcription	ATHB13__Homeobox-leucine zipper protein family	1.83653
Heli001042_st	HuCL03686C002	AT1G06040	regulation of transcription	BBX24_STO__B-box zinc finger family protein	1.74157
Heli059366_st	HuCL09058C001	AT3G52910	regulation of transcription	AtGRF4_GRF4__growth-regulating factor 4	1.60582
Heli041013_st	HuBQ970703	AT5G67180	regulation of transcription	TOE3__target of early activation tagged (EAT) 3	1.27195
Heli049065_st	HuBQ971422	AT1G32490	RNA processing	EMB2733_ESP3__RNA helicase family protein	1.31731
Heli006890_st	HuCL10120C001	AT5G16840	RNA binding	BPA1__binding partner of acd11 1	1.93485
protein synthsis and destination
Heli015664_st	HuDY929460	AT5G64140	protein synthesis	RPS28__ribosomal protein S28	1.34778
Heli059257_st	HuCL13534C001	IPR001611	protein binding	Leucine-rich repeat	1.39119
Heli060065_st	HuCL17361C001	IPR009145	protein polymerization	U2 auxiliary factor small subunit	1.47908
Heli043460_st	HuBU022107	IPR012677	protein polymerization	Nucleotide-binding, alpha-beta plait	1.74179
Heli031190_st	HuCL06462C001	AT3G23000	protein postranslational modification	ATSR2_ATSRPK1_CIPK7_PKS7_SnRK3.10__CBL-interacting protein kinase 7	1.47241
Heli032139_st	HuCL13086C001	AT3G27560	protein postranslational modification	ATN1__Protein kinase superfamily protein	1.93507
Heli000566_st	HuCL09410C001	AT5G27930	protein postranslational modification	Protein phosphatase 2C family protein	1.63476
Heli042657_st	HuCL15211C001	AT1G73660	protein postranslational modification	protein tyrosine kinase family protein	1.85119
Heli005395_st	HuCL00462C001	AT4G30960	protein postranslational modification	ATCIPK6_CIPK6_SIP3_SNRK3.14__SOS3-interacting protein 3	1.38203
Heli094295_st	HuAJ827835	AT3G50310	protein postranslational modification	MAPKKK20_MKKK20__mitogen-activated protein kinase kinase kinase 20	2.16532
Heli007384_st	HuCL00226C002	AT5G67360	protein degradation	ARA12__Subtilase family protein	2.32112
Heli029615_st	HuCL04807C001	AT5G67360	protein degradation	ARA12__Subtilase family protein	1.39056
Heli049703_st	HuCD849356	AT4G31300	protein degradation	PBA1__N-terminal nucleophile aminohydrolases (Ntn hydrolases) superfamily protein	1.53746
Heli003243_st	HuCL07691C001	AT4G37890	protein degradation	EDA40__Zinc finger (C3HC4-type RING finger) family protein	1.284
Heli028502_st	HuCL17551C001	AT2G39940	protein degradation	COI1__RNI-like superfamily protein	1.5348
Heli052237_st	HuBQ967861	AT5G25350	protein degradation	EBF2__EIN3-binding F box protein 2	1.91553
Heli018392_st	HuCL09534C001	AT5G25350	protein degradation	EBF2__EIN3-binding F box protein 2	1.86236
Heli023171_x_st	HuCL05347C001	AT5G25350	protein degradation	EBF2__EIN3-binding F box protein 2	1.72394
Heli006438_st	HuCL05982C001	AT5G25350	protein degradation	EBF2__EIN3-binding F box protein 2	1.70734
Heli051277_st	HuCL16271C001	AT5G25350	protein degradation	EBF2__EIN3-binding F box protein 2	1.54351
Heli033343_x_st	HuBU027819	AT1G47128	protein degradation	RD21_RD21A__Granulin repeat cysteine protease family protein	1.46083
Heli000322_st	HuCL00001C179	AT1G47128	protein degradation	RD21_RD21A__Granulin repeat cysteine protease family protein	1.3343
Heli068613_st	HuBU027232	AT1G49970	protein degradation	CLPR1_NCLPP5_SVR2__CLP protease proteolytic subunit 1	1.4297
Heli007471_st	HuCL08736C002	AT3G07990	protein degradation	SCPL27__serine carboxypeptidase-like 27	1.38817
Heli027128_st	HuCL10876C001	AT3G63470	protein degradation	scpl40__serine carboxypeptidase-like 40	1.38834
Heli033543_st	HuBU025584	AT5G40010	protein degradation	AATP1_ASD__AAA-ATPase 1	1.48282
Heli019950_st	HuCL19991C001	AT3G12920	protein degradation	BRG3__SBP (S-ribonuclease binding protein) family protein	1.45415
Heli008123_st	HuCL06552C001	AT1G47128	protein degradation	RD21_RD21A__Granulin repeat cysteine protease family protein	2.49849
Heli054166_st	HuDY927806	AT1G67480	protein degradation	Galactose oxidase/kelch repeat superfamily protein	1.82071
transporters
Heli016049_st	HuCL02947C001	AT1G15460	anions transport	ATBOR4_BOR4__HCO3- transporter family	1.50098
Heli046093_st	HuCL19526C001	AT1G15460	anions transport	ATBOR4_BOR4__HCO3- transporter family	1.49802
Heli003399_st	HuCL01624C001	AT2G47160	anions transport	AtBOR1_BOR1__HCO3- transporter family	1.51994
Heli000132_x_st	HuCL02449C001	AT3G05030	cations transport	ATNHX2_NHX2__sodium hydrogen exchanger 2	1.40466
Heli058049_x_st	HuCL12935C001	AT2G19110	metal transport	ATHMA4_HMA4__heavy metal atpase 4	1.65215
Heli048295_st	HuCD850077	AT1G12500	sugars transport	Nucleotide-sugar transporter family protein	1.65245
Heli003088_st	HuCL01773C001	AT2G48020	sugars transport	Major facilitator superfamily protein	1.81201
Heli003083_st	HuCL00357C001	AT5G18840	sugars transport	Major facilitator superfamily protein	2.04877
Heli004122_x_st	HuCL01510C001	AT3G47960	sugars transport	Major facilitator superfamily protein	1.69362
Heli023166_st	HuCL02976C002	AT2G16660	sugars transport	Major facilitator superfamily, general substrate transporter	1.89882
Heli035351_st	HuDY907727	AT2G39890	amino acids transport	ATPROT1_PROT1__proline transporter 1	1.75854
Heli006853_st	HuCL02595C001	AT2G39890	amino acids transport	ATPROT1_PROT1__proline transporter 1	1.39885
Heli033065_st	HuCL07407C001	AT2G39130	amino acids transport	Amino acid transporter, transmembrane	2.23282
Heli076170_x_st	HuBQ910527	IPR000528	lipid transport	Plant lipid transfer protein/Par allergen	2.62168
Heli042353_st	HuCL07186C001	AT2G18960	transport ATPases	AHA1_HA1_OST2_PMA__H(+)-ATPase 1	1.87376
Heli026393_st	HuCL00122C002	AT2G18960	transport ATPases	AHA1_HA1_OST2_PMA__H(+)-ATPase 1	1.64059
Heli036223_x_st	HuCL03716C001	AT2G18960	transport ATPases	AHA1_HA1_OST2_PMA__H(+)-ATPase 1	1.3659
Heli051471_x_st	HuCL04249C001	AT5G57350	transport ATPases	AHA3_ATAHA3_HA3__H(+)-ATPase 3	2.0087
Heli006804_st	HuCL00091C005	AT4G24570	transport ATPases	DIC2__dicarboxylate carrier 2	1.70625
Heli023348_st	HuCL05499C001	AT2G47000	ABC-type transport	ABCB4_ATPGP4_MDR4_PGP4__ATP binding cassette subfamily B4	1.32113
Heli052723_st	HuCD853371	AT5G52860	ABC-type transport	ABC-2 type transporter family protein	2.45319
Heli014542_st	HuCL03663C001	AT2G38310	transmembrane transport	Sucrose/H+ symporter	1.27116
Heli011107_st	HuCL09064C001	AT3G47420	transmembrane transport	phosphate starvation-induced gene 3	1.88335
Heli016347_st	HuCL00001C022	AT3G54140	proteins transport	ATPTR1_PTR1__peptide transporter 1	1.25831
Heli039898_st	HuCL13011C001	AT4G26590	proteins transport	ATOPT5_OPT5__oligopeptide transporter 5	1.74262
Heli000970_x_st	HuCL00165C001	AT3G26520	proteins transport	GAMMA-TIP2_SITIP_TIP1;2_TIP2__tonoplast intrinsic protein 2	2.27682
Heli001234_st	HuCL05260C001	AT3G26520	proteins transport	GAMMA-TIP2_SITIP_TIP1;2_TIP2__tonoplast intrinsic protein 2	2.21504
Heli026853_x_st	HuCD847616	AT3G26520	proteins transport	GAMMA-TIP2_SITIP_TIP1;2_TIP2__tonoplast intrinsic protein 2	1.89726
Heli018506_x_st	HuCL02103C001	AT5G65980	transport	Auxin efflux carrier family protein	1.77293
Heli019368_st	HuCL13466C001	AT5G65980	transport	Auxin efflux carrier family protein	1.29871
Heli031618_x_st	HuBQ967834	AT1G76520	transport	Auxin efflux carrier family protein	1.26008
Heli050705_x_st	HuBQ967587	AT1G76520	transport	Auxin efflux carrier family protein	1.41601
Heli018914_st	HuCL06580C001	AT1G72150	transport	PATL1__PATELLIN 1	1.78958
cell wall
Heli048484_st	HuCX947523	AT4G00110	cell wall synthesis	GAE3__UDP-D-glucuronate 4-epimerase 3	1.56376
Heli066577_st	HuBU028113	AT2G45310	cell wall synthesis	GAE4__UDP-D-glucuronate 4-epimerase 4	1.64065
Heli021157_x_st	HuCL02417C001	AT5G05170	cell wall synthesis	ATCESA3_ATH-B_CESA3_CEV1_IXR1__Cellulose synthase family protein	1.43787
Heli007876_st	HuCL04825C001	AT4G23990	cell wall synthesis	ATCSLG3_CSLG3__cellulose synthase like G3	2.07055
Heli005917_st	HuCL00926C002	AT2G28110	cell wall synthesis	FRA8_IRX7__Exostosin family protein	2.71913
Heli009367_st	HuCL00926C001	AT5G22940	cell wall synthesis	F8H__FRA8 homolog	2.13254
Heli007200_st	HuCL01150C001	AT4G14130	cell wall modification	XTH15_XTR7__xyloglucan endotransglucosylase/hydrolase 15	2.05037
Heli007951_st	HuCL03239C002	AT4G25810	cell wall modification	XTH23_XTR6__xyloglucan endotransglycosylase 6	1.33823
Heli052064_x_st	HuBU020583	AT5G57560	cell wall modification	TCH4_XTH22__Xyloglucan endotransglucosylase/hydrolase family protein	1.28797
Heli054183_x_st	HuCL00144C005	AT4G03210	cell wall modification	XTH9__xyloglucan endotransglucosylase/hydrolase 9	4.06227
Heli011714_st	HuCL00034C002	AT4G03210	cell wall modification	XTH9__xyloglucan endotransglucosylase/hydrolase 9	1.45896
Heli032834_st	HuDY910617	AT1G53830	cell wall modification	ATPME2_PME2__pectin methylesterase 2	1.50003
Heli000255_st	HuCL02028C001	AT3G14310	cell wall modification	ATPME3_PME3__pectin methylesterase 3	2.11372
Heli009464_st	HuCL02472C001	AT4G33220	cell wall modification	ATPME44_PME44__pectin methylesterase 44	1.41011
Heli041273_st	HuCL13526C001	AT5G09760	cell wall modification	Plant invertase/pectin methylesterase inhibitor superfamily	1.30287
Heli011138_st	HuCL06146C001	AT4G12730	cell wall proteins	FLA2__FASCICLIN-like arabinogalactan 2	2.07282
Heli027325_st	HuCL08055C001	AT4G12730	cell wall proteins	FLA2__FASCICLIN-like arabinogalactan 2	1.34886
Heli023649_st	HuCL00001C404	AT2G04780	cell wall proteins	FLA7__FASCICLIN-like arabinoogalactan 7	2.02397
Heli024944_st	HuCL09512C001	AT1G02640	cell wall degradation	ATBXL2_BXL2__beta-xylosidase 2	3.29154
Heli030585_st	HuCL11891C001	AT5G64570	cell wall degradation	ATBXL4_XYL4__beta-D-xylosidase 4	2.42668
Heli003264_st	HuCL04292C001	AT1G04680	cell wall degradation	Pectin lyase-like superfamily protein	1.30532
Heli007885_x_st	HuCL01371C001	AT5G63180	cell wall degradation	Pectin lyase-like superfamily protein	1.47567
Heli009082_st	HuCL12520C001	AT1G67750	cell wall degradation	Pectin lyase-like superfamily protein	1.42099
Heli011731_st	HuCL04922C001	AT3G16850	cell wall degradation	Pectin lyase-like superfamily protein	1.6441
Heli000319_x_st	HuCL01729C002	AT3G61490	cell wall degradation	Pectin lyase-like superfamily protein	1.30072
Heli009677_st	HuCL05738C002	AT3G07010	cell wall degradation	Pectin lyase-like superfamily protein	1.46711
Heli003095_x_st	HuCL07981C001	AT3G07010	cell wall degradation	Pectin lyase-like superfamily protein	1.36609
Heli033624_st	HuCL12011C001	AT5G34940	cell wall degradation	AtGUS3_GUS3__glucuronidase 3	2.25488
Heli015147_st	HuCL12054C001	AT3G54920	cell wall degradation	PMR6__Pectin lyase-like superfamily protein	1.62896
hormone metabolism and signalling
Heli049291_st	HuCL00001C560	AT4G19170	abscisic acid metabolism	CCD4_NCED4__nine-cis-epoxycarotenoid dioxygenase 4	1.56056
Heli001676_st	HuCL00270C001	AT5G15230	gibberelin responsive	GASA4__GAST1 protein homolog 4	2.30943
Heli001834_st	HuCL04379C001	AT5G15230	gibberelin responsive	GASA4__GAST1 protein homolog 4	2.88248
Heli014939_st	HuCL06922C001	AT3G02885	gibberelin responsive	GASA5__GAST1 protein homolog 5	1.31621
Heli039259_st	HuBU023439	AT3G23150	ethylene signal transduction	ETR2__Signal transduction histidine kinase, hybrid-type, ethylene sensor	2.12742
Heli000139_st	HuCL01845C001	AT3G19820	brassinosteroid metabolism	CBB1_DIM_DIM1_DWF1_EVE1__cell elongation protein / DWARF1 / DIMINUTO (DIM)	1.81315
Heli072756_st	HuBQ974729	AT2G17230	brassinosteroid signal transduction	EXL5__EXORDIUM like 5	1.99231
Heli007030_st	HuCL09909C001	AT5G08130	brassinosteroid signal transduction	BIM1__basic helix-loop-helix (bHLH) DNA-binding superfamily protein	1.2842
Heli076639_st	HuBU034715	AT5G42650	jasmonate metabolism	AOS_CYP74A_DDE2__allene oxide synthase	1.42877
response to stress
Heli001146_st	HuCL01257C001	AT3G11660	response to biotic stress	NHL1__NDR1/HIN1-like 1	1.67541
Heli021089_st	HuCL21831C001	AT5G36970	response to biotic stress	NHL25__NDR1/HIN1-like 25	1.31085
Heli022172_st	HuCL17380C001	AT1G18250	response to biotic stress	Pathogenesis-related thaumatin superfamily protein	1.43684
Heli055124_st	HuCX944533	AT3G14460	response to biotic stress	LRR and NB-ARC domains-containing disease resistance protein	1.5703
Heli030947_st	HuCL09162C001	AT4G36010	response to biotic stress	Thaumatin, pathogenesis-related;	1.72495
Heli042717_st	HuCL12232C001	AT5G40150	response to biotic stress	Haem peroxidase	1.82394
Heli052139_st	HuCL01095C002	AT1G24120	response to abiotic stress	ARL1__ARG1-like 1	1.83384
Heli003571_x_st	HuCL00533C001	AT4G19120	response to abiotic stress	ERD3__S-adenosyl-L-methionine-dependent methyltransferases superfamily protein	1.51697
Heli005724_x_st	HuCL03422C001	AT4G19120	response to abiotic stress	ERD3__S-adenosyl-L-methionine-dependent methyltransferases superfamily protein	1.43615
Heli070890_x_st	HuBQ913864	AT1G20440	response to abiotic stress	AtCOR47_COR47_RD17__cold-regulated 47	1.66865
Heli035766_st	HuCL18388C001	AT2G33790	response to abiotic stress	AGP30_ATAGP30__arabinogalactan protein 30	1.27161
Heli018043_st	HuCL17895C001	AT2G03480	response to abiotic stress	QUL2__QUASIMODO2 LIKE 2	1.50292
Heli000378_st	HuCL06894C001	AT3G27230	response to abiotic stress	S-adenosyl-L-methionine-dependent methyltransferases superfamily protein	1.32594
oxidation-reduction
Heli049077_st	HuAJ828832	AT4G22010	oxidases	sks4__SKU5 similar 4	1.48592
Heli005995_st	HuCL00477C001	AT1G65840	oxidases	ATPAO4_PAO4__polyamine oxidase 4	1.9335
Heli032638_st	HuCL03867C002	IPR008922	oxidoreductase activity	Di-copper centre-containing	3.1336
Heli055069_x_st	HuCL09593C001	IPR008922	oxidoreductase activity	Di-copper centre-containing	3.07443
Heli009365_x_st	HuCL00108C004	IPR008922	oxidoreductase activity	Di-copper centre-containing	1.42208
Heli007484_x_st	HuCL09167C001	AT1G06620	redox	2-oxoglutarate (2OG) and Fe(II)-dependent oxygenase superfamily protein	1.66339
other signalling
Heli065543_st	HuBU032452	AT1G19870	calcium signalling	iqd32__IQ-domain 32	1.33227
Heli006093_st	HuCL01157C001	AT5G03040	calcium signalling	iqd2__IQ-domain 2	1.34434
Heli018316_st	HuCL07892C001	AT5G35670	calcium signalling	iqd33__IQ-domain 33	1.37699
Heli042260_x_st	HuBU031891	AT5G49480	calcium signalling	ATCP1_CP1__Ca2+-binding protein 1	2.07768
Heli013925_st	HuCL05403C001	AT3G19850	light signalling	Phototropic-responsive NPH3 family protein	1.33237
Heli012930_st	HuCL00457C001	AT2G30520	light signalling	RPT2__Phototropic-responsive NPH3 family protein	1.71783
Heli041623_x_st	HuCX944966	AT4G08950	sugar signalling	EXO__Phosphate-responsive 1 family protein	1.63617
Heli018356_st	HuCL00145C004	AT4G08950	sugar signalling	EXO__Phosphate-responsive 1 family protein	1.33132
Heli014427_st	HuCL00145C005	AT4G08950	sugar signalling	EXO__Phosphate-responsive 1 family protein	1.30085
Heli001343_st	HuCL15917C001	AT1G07410	G-proteins signalling	ATRAB-A2B_ATRABA2B_RAB-A2B_RABA2b__RAB GTPase homolog A2B	1.94191
Heli008093_st	HuCL00056C003	AT3G59220	G-proteins signalling	ATPIRIN1_PRN_PRN1__pirin	2.12058
Heli038380_st	HuBU028686	AT3G28040	receptor kinases signalling	Leucine-rich receptor-like protein kinase family protein	2.30927
Heli055922_st	HuCD856227	AT5G14210	receptor kinases signalling	Leucine-rich repeat protein kinase family protein	1.37774
Heli030875_x_st	HuCL11868C001	AT5G14210	receptor kinases signalling	Leucine-rich repeat protein kinase family protein	1.29424
Heli033963_st	HuAJ412550	AT2G15320	receptor kinases signalling	Leucine-rich repeat (LRR) family protein	1.55891
Heli051644_st	HuCX944006	AT3G18040	MAP kinases signalling	MPK9__MAP kinase 9	1.31432
secondary metabolism
Heli027335_st	HuCL03726C002	AT1G51680	phenylpropanoids	4CL.1_4CL1_AT4CL1__4-coumarate:CoA ligase 1	1.32425
Heli006792_st	HuCL01692C001	AT5G48930	phenylpropanoids	HCT__hydroxycinnamoyl-CoA shikimate/quinate hydroxycinnamoyl transferase	1.81847
Heli000696_st	HuCL14230C001	AT4G36810	isoprenoids	GGPS1__geranylgeranyl pyrophosphate synthase 1	1.54922
Heli000031_st	HuCL01414C001	AT4G15560	isoprenoids	AtCLA1_CLA_CLA1_DEF_DXPS2_DXS__Deoxyxylulose-5-phosphate synthase	1.6295
Heli006291_st	HuCL12958C001	AT1G18590	sulfur-containing	ATSOT17_ATST5C_SOT17__sulfotransferase 17	1.87478
Heli059165_st	HuCL18630C001	AT1G23320	sulfur-containing	TAR1__tryptophan aminotransferase related 1	1.42801
Heli005233_st	HuCL05338C001	AT1G09240	metal handling	ATNAS3_NAS3__nicotianamine synthase 3	2.97236
Heli023622_st	HuBQ967890	AT1G03630	tetrapyrrole synthesis	POR C_PORC__protochlorophyllide oxidoreductase C	2.31103
Heli007531_st	HuCL00106C002	AT3G02470	polyamine metabolism	SAMDC__S-adenosylmethionine decarboxylase	2.1961
development process
Heli046188_st	HuCL17274C001	AT1G15750	development	TPL_WSIP1__Transducin family protein / WD-40 repeat family protein	1.3256
Heli056792_st	HuCL21661C001	AT1G21450	development	SCL1__SCARECROW-like 1	1.41012
Heli019484_st	HuCL02234C001	AT3G58040	development	SINAT2__seven in absentia of Arabidopsis 2	1.47127
Heli035756_x_st	HuAJ539703	AT5G14930	development	SAG101__senescence-associated gene 101	1.56409
Heli016846_st	HuCL00001C065	AT1G75500	development	WAT1__Walls Are Thin 1	1.98564
Heli028920_st	HuCL02976C001	AT2G16660	development	Major facilitator superfamily protein	1.9465
Heli008977_st	HuCL08567C001	AT5G45830	development	ATDOG1_DOG1_GSQ5__delay of germination 1	2.34758
Heli022386_st	HuCL11611C001	AT4G36920	development	AP2_FL1_FLO2__Integrase-type DNA-binding superfamily protein	2.18763
Heli003985_st	HuCL06996C001	AT5G42860	development	Late embryogenesis abundant protein, type 2	1.35813
Heli028832_st	HuCL10045C001	AT3G48140	development	B12D	1.8907
Heli075248_st	HuBQ975677	AT3G03280	development		1.26798
not assigned
Heli003427_st	HuCL04092C001	AT4G22710	cytochrome P450	CYP706A2__cytochrome P450, family 706, subfamily A, polypeptide 2	1.95438
Heli053303_st	HuCL14084C001	AT1G74110	cytochrome P450	CYP78A10__cytochrome P450, family 78, subfamily A, polypeptide 10	2.34161
Heli038959_st	HuCL13084C001	AT3G07130	acid and other phosphatases	ATPAP15_PAP15__purple acid phosphatase 15	1.54249
Heli014889_st	HuCL15877C001	AT1G70090	UDP glucosyl and glucoronyl transferases	GATL9_LGT8__glucosyl transferase family 8	1.88873
Heli028901_st	HuBQ967579	AT3G16520	UDP glucosyl and glucoronyl transferases	UGT88A1__UDP-glucosyl transferase 88A1	1.49664
Heli059284_st	HuCL01941C002	AT5G47780	UDP glucosyl and glucoronyl transferases	GAUT4__galacturonosyltransferase 4	1.51837
Heli000358_st	HuCL03981C001	AT1G22370	UDP glucosyl and glucoronyl transferases	AtUGT85A5_UGT85A5__UDP-glucosyl transferase 85A5	2.0212
Heli027786_st	HuCL05870C002	AT1G22360	UDP glucosyl and glucoronyl transferases	AtUGT85A2_UGT85A2__UDP-glucosyl transferase 85A2	1.98065
Heli046317_st	HuCL12517C001	AT3G21800	UDP glucosyl and glucoronyl transferases	UGT71B8__UDP-glucosyl transferase 71B8	1.47157
Heli023360_x_st	HuCL00001C722	AT1G12090	protease inhibitor/seed storage/lipid transfer protein (LTP) family protein	ELP__extensin-like protein	1.9466
Heli014638_x_st	HuCL02910C002	AT1G12090	protease inhibitor/seed storage/lipid transfer protein (LTP) family protein	ELP__extensin-like protein	1.31344
Heli001693_st	HuCL06145C001	AT1G12090	protease inhibitor/seed storage/lipid transfer protein (LTP) family protein	ELP__extensin-like protein	1.29279
Heli024779_x_st	HuCL00001C863	AT3G22120	protease inhibitor/seed storage/lipid transfer protein (LTP) family protein	CWLP__cell wall-plasma membrane linker protein	2.26854
Heli026075_x_st	HuCL00001C098	AT2G10940	protease inhibitor/seed storage/lipid transfer protein (LTP) family protein	Bifunctional inhibitor/lipid-transfer protein/seed storage 2S albumin superfamily protein	1.79549
Heli026071_x_st	HuCL00001C869	AT2G10940	protease inhibitor/seed storage/lipid transfer protein (LTP) family protein	Bifunctional inhibitor/lipid-transfer protein/seed storage 2S albumin superfamily protein	1.5682
Heli031637_x_st	HuCL00001C872	AT2G10940	protease inhibitor/seed storage/lipid transfer protein (LTP) family protein	Bifunctional inhibitor/lipid-transfer protein/seed storage 2S albumin superfamily protein	1.53161
Heli031732_x_st	HuCL00001C445	AT3G22120	protease inhibitor/seed storage/lipid transfer protein (LTP) family protein	CWLP__cell wall-plasma membrane linker protein	2.99268
Heli071156_st	HuBQ977972	AT3G13750	gluco-, galacto- and mannosidases.beta-galactosidase	BGAL1_BGAL1__beta galactosidase 1	2.77427
Heli005725_st	HuCL01538C002	AT1G64390	gluco-, galacto- and mannosidases.beta-galactosidase	AtGH9C2_GH9C2__glycosyl hydrolase 9C2	1.75566
Heli048293_st	HuCD852256	AT4G02290	gluco-, galacto- and mannosidases.beta-galactosidase	AtGH9B13_GH9B13__glycosyl hydrolase 9B13	2.13827
Heli068232_x_st	HuBU031493	AT3G02650	pentatricopeptide (PPR) repeat-containing protein	Tetratricopeptide repeat (TPR)-like superfamily protein	2.69256
Heli068743_x_st	HuBU030210	AT3G02650	pentatricopeptide (PPR) repeat-containing protein	Tetratricopeptide repeat (TPR)-like superfamily protein	3.23516
Heli027765_st	HuBU027511	AT3G02650	pentatricopeptide (PPR) repeat-containing protein	Tetratricopeptide repeat (TPR)-like superfamily protein	2.62098
Heli009385_st	HuCL00339C002	AT1G15740	carbohydrate metabolic process	Leucine-rich repeat family protein	1.26383
Heli048646_st	HuCL17654C001	IPR001077	O-methyltransferase activity	O-methyltransferase, family 2;	1.34096
Heli055431_st	HuAJ828175	AT1G59650	not assigned	CW14__Protein of unknown function (DUF1336)	1.38687
Heli007094_x_st	HuCL00125C001	AT1G76160	not assigned	sks5__SKU5 similar 5	1.61923
Heli073812_st	HuBQ979924	AT5G15580	not assigned	LNG1__longifolia1	1.27116
Heli041440_st	HuCL15461C001	AT2G29670	not assigned	Tetratricopeptide repeat (TPR)-like superfamily protein	1.41392
Heli030757_st	HuCL05465C001	AT5G20190	not assigned	Tetratricopeptide repeat (TPR)-like superfamily protein	2.52908
Heli015692_st	HuCL14173C001	AT2G38310	not assigned	Polyketide cyclase/dehydrase	2.55334
Heli026699_x_st	HuBU024327	AT2G38310	not assigned	Polyketide cyclase/dehydrase	1.97723
Heli021262_st	HuDY919934	AT2G38310	not assigned	Polyketide cyclase/dehydrase	1.89708
Heli023306_st	HuCL06425C001	AT2G19160	not assigned	Core-2/I-branching beta-1,6-N-acetylglucosaminyltransferase family protein	1.85741
Heli001965_st	HuCL06882C001	AT5G24105	not assigned	AGP41__arabinogalactan protein 41	1.26307
Heli072132_st	HuDY927856	IPR001237	not assigned	43kDa postsynaptic protein	1.44758
Heli088575_st	HuAJ542162	IPR017252		Dynein regulator	1.26462
Heli008597_st	HuCL00183C001	AT1G58280		Histidine phosphatase superfamily, clade-1	1.34686
Heli091826_st	HuAJ541214	IPR001938		Thaumatin, pathogenesis-related	1.34563
Heli014138_x_st	HuCL02394C001	AT3G21610		Acid phosphatase/vanadium-dependent haloperoxidase-related protein	1.37135
Heli052731_st	HuCD852220	AT5G19050		alpha/beta-Hydrolases superfamily protein	1.29846
Heli072563_st	HuDY907704	IPR006869		Protein of unknown function DUF547	1.30971
Heli009624_st	HuCL06605C001	AT2G42570		Protein of unknown function DUF231	2.24675
Heli043115_st	HuBQ966229	AT4G11090		Protein of unknown function DUF231	1.2678
Heli032791_st	HuBQ971589	AT3G06150		TonB box, conserved site;	1.41546
Heli029666_st	HuBU027813	AT4G02810		Protein of unknown function DUF3049;	2.11118
Heli059908_st	HuCL08700C001	IPR006868		Protein of unknown function DUF630	1.43827
Heli051069_st	HuBU019652	AT1G29980		Galactose-binding domain-like;	2.22648
Heli093004_st	HuAJ542222	IPR005162		Retrotransposon gag protein	1.39626
Heli059389_st	HuCL00002C070	IPR007513		Uncharacterised protein family SERF	1.68553
Heli059575_st	HuCL17120C001	IPR003323		Ovarian tumour, otubain	1.86858
Heli027060_st	HuDY915375	AT1G53035			2.36491
Heli017244_st	HuCL11251C001	AT3G54000			1.78281
Heli042839_st	HuAJ829084	AT4G36920			1.56109
Heli033636_st	HuCL09462C001	AT3G57450			1.49048
Heli010601_st	HuCL06068C001	AT4G02940			1.42671
Heli065611_st	HuBQ966354				1.70545
Heli066534_st	HuBU024903				2.70581
Heli066799_st	HuBQ972465				1.71442
Heli067846_st	HuBQ966691				2.02373
Heli068519_st	HuBQ909335				2.23109
Heli071065_st	HuBG734526				2.45435
Heli094892_st	HuAJ541683				2.55186
Heli072532_st	HuBQ976961				1.28225
Heli072714_st	HuBU031766				1.34472
Heli057370_st	HuCL19657C001				1.31658
Heli043485_st	HuCL00001C487				1.36558
Heli092523_st	HuAJ827775				1.35413
Heli071568_st	HuBQ916256				1.35109
Heli092253_st	HuAJ539674				1.48398
Heli036508_st	HuCL14107C001				1.39247
Heli063953_st	HuDY904529				1.38795
Heli090752_st	HuCD846034				1.40873
Heli059386_st	HuCL18267C001				1.28099
Heli013051_st	HuCL00001C303				1.8846
Heli058827_st	HuCL12801C001				1.83991
Heli084048_st	HuCD848393				2.30193
Heli057797_x_st	HuCL00538C005				2.18085
Heli069535_st	HuDY928110				1.77746
Heli091082_st	HuCD849852				1.52171
Heli073168_x_st	HuBU022334				2.02315
Heli074570_x_st	HuBU029534				2.01913
Heli092887_st	HuCX943894				1.82028
Heli085870_st	HuCX944149				1.78446
Heli077817_st	HuBU032029				1.29435
Heli087258_st	HuCX945797				1.31516
Heli089574_st	HuCX945078				1.32557
Heli092681_st	HuCX945526				1.32255
Heli070964_x_st	HuBU030910				1.39293
Heli055927_st	HuCL17567C001				1.49476
Heli072808_st	HuBQ969987				1.37465
Heli060042_st	HuCL09685C001				1.37461
Heli059746_st	HuCL05264C002				1.67406
Heli059784_x_st	HuCL00486C003				1.5923
Heli072898_st	HuBQ974374				1.42942
Heli094837_st	HuCD847122				1.41861

## Sheet: D Ethylene vs D down
Probeset	HU cluster ID	Annotation (TAIR Accession number or IPR)	Biological Process	Molecular Function	Log2 Ratio D Et vsD
metabolism
Heli005405_x_st	HuCL00545C002	At1g10070	amino acid metabolism	ATBCAT-2_BCAT-2__branched-chain amino acid transaminase 2	-1.6372
Heli003455_x_st	HuCL00134C004	AT1G08630	amino acid metabolism	THA1__threonine aldolase 1	-1.27727
Heli000563_st	HuCL04069C001	AT5G65940	amino acid metabolism	CHY1__beta-hydroxyisobutyryl-CoA hydrolase 1	-1.53471
Heli000979_st	HuCL00441C002	AT3G30775	amino acid metabolism	AT-POX_ATPDH_ATPOX_ERD5_PDH1_PRO1_PRODH__Methylenetetrahydrofolate reductase family protein	-2.09716
Heli011793_st	HuCL06177C001	AT3G26690	nucleotide metabolism	ATNUDT13_ATNUDX13_NUDX13__nudix hydrolase homolog 13	-1.63487
Heli015075_st	HuCX947947	At3g53900	nucleotide metabolism	PYRR_UPP__uracil phosphoribosyltransferase	-2.01487
Heli033508_x_st	HuBQ968254	AT2G26230	nucleotide metabolism	uricase / urate oxidase / nodulin 35, putative	-1.35251
Heli007442_x_st	HuDY916645	At2g26230	nucleotide metabolism	uricase / urate oxidase / nodulin 35, putative	-1.68422
Heli011616_x_st	HuDY922745	At2g26230	nucleotide metabolism	uricase / urate oxidase / nodulin 35, putative	-1.72601
Heli015222_x_st	HuDY925963	At2g26230	nucleotide metabolism	uricase / urate oxidase / nodulin 35, putative	-1.41653
Heli028562_st	HuCL12867C001	AT5G51830	major CHO metabolism	pfkB-like carbohydrate kinase family protein	-1.38575
Heli032135_st	HuCL15527C001	AT3G52600	major CHO metabolism	AtcwINV2_CWINV2__cell wall invertase 2	-1.37092
Heli015356_st	HuCL11595C001	AT4G02280	major CHO metabolism	ATSUS3_SUS3__sucrose synthase 3	-2.58233
Heli044120_st	HuCL08315C001	AT3G23920	major CHO metabolism	BAM1_BMY7_TR-BAMY__beta-amylase 1	-1.86535
Heli000015_st	HuCL00528C001	AT3G46970	major CHO metabolism	ATPHS2_PHS2__alpha-glucan phosphorylase 2	-1.90971
Heli074866_st	HuDY907941	AT3G46970	major CHO metabolism	ATPHS2_PHS2__alpha-glucan phosphorylase 2	-1.7219
Heli010900_st	HuCL03038C001	AT4G09020	major CHO metabolism	ATISA3_ISA3__isoamylase 3	-1.63262
Heli032493_st	HuCL11896C001	AT1G23870	minor CHO metabolism	ATTPS9_TPS9_TPS9__trehalose-phosphatase/synthase 9	-1.92227
Heli001459_x_st	HuCL00001C087	AT1G08510	lipid metabolism	FATB__fatty acyl-ACP thioesterases B	-1.41552
Heli000071_st	HuCL00908C002	AT5G23050	lipid metabolism	AAE17__acyl-activating enzyme 17	-1.479
Heli015110_st	HuCL00821C002	AT1G64720	lipid metabolism	CP5__Polyketide cyclase/dehydrase and lipid transport superfamily protein	-1.28251
Heli014707_st	HuCL09259C001	AT5G18640	lipid metabolism	alpha/beta-Hydrolases superfamily protein	-1.31872
Heli058300_st	HuCL07860C001	AT5G56100	lipid metabolism	glycine-rich protein / oleosin	-1.36855
Heli009291_st	HuCL11228C001	AT1G36160	lipid metabolism	ACC1_AT_ACC1_EMB22_GK_GSD1_PAS3__acetyl-CoA carboxylase 1	-2.84153
Heli072022_st	HuBQ911641	AT1G36160	lipid metabolism	ACC1_AT_ACC1_EMB22_GK_GSD1_PAS3__acetyl-CoA carboxylase 1	-1.32043
Heli008738_st	HuCL01980C001	AT1G77590	lipid metabolism	LACS9__long chain acyl-CoA synthetase 9	-1.72158
Heli050393_st	HuBQ911112	AT3G12120	lipid metabolism	FAD2__fatty acid desaturase 2	-1.43151
Heli010828_st	HuCL02886C001	AT3G27660	lipid metabolism	OLE3_OLEO4__oleosin 4	-1.87328
Heli015269_st	HuBU027455	AT3G27660	lipid metabolism	OLE3_OLEO4__oleosin 4	-1.39806
Heli046291_st	HuCX945169	AT4G25140	lipid metabolism	OLE1_OLEO1__oleosin 1	-1.6235
Heli024498_st	HuCL07344C001	AT5G13640	lipid metabolism	ATPDAT_PDAT_PDAT1__phospholipid:diacylglycerol acyltransferase	-1.28455
Heli024359_x_st	HuCL06190C001	AT5G14180	lipid metabolism	MPL1__Myzus persicae-induced lipase 1	-2.44281
energy
Heli006436_st	HuCL07300C001	AT4G26270	glycolysis	PFK3__phosphofructokinase 3	-1.99405
Heli050459_st	HuAJ539650	AT2G24270	glycolysis	ALDH11A3__aldehyde dehydrogenase 11A3	-1.32393
Heli003733_st	HuCL01120C001	AT5G40760	OPP	G6PD6__glucose-6-phosphate dehydrogenase 6	-2.19651
Heli000586_st	HuCL07863C001	AT5G43940	fermentation	ADH2_ATGSNOR1_GSNOR_HOT5_PAR2__GroES-like zinc-binding dehydrogenase family protein	-1.77124
Heli006802_st	HuCL00227C001	AT1G77120	fermentation	ADH_ADH1_ATADH_ATADH1__alcohol dehydrogenase 1	-1.72237
Heli000227_x_st	HuCL00221C003	AT1G54100	fermentation	ALDH7B4__aldehyde dehydrogenase 7B4	-1.83314
Heli014130_st	HuCL06706C001	AT4G36250	fermentation	ALDH3F1__aldehyde dehydrogenase 3F1	-1.38917
cell growth/division
Heli054213_st	HuCD852254	AT5G44800	DNA synthesis	CHR4_PKR1__chromatin remodeling 4	-1.5236
Heli032436_st	HuCL12932C001	AT4G13870	DNA unspecified	ATWEX_ATWRNEXO_WEX_WRNEXO__Werner syndrome-like exonuclease	-1.67029
Heli028770_st	HuCL13630C001	AT2G27960	cell cycle	CKS1_CKS1AT__cyclin-dependent kinase-subunit 1	-1.67357
Heli051058_st	HuCD855868	AT1G24460	cell organisation	TNO1__unknown protein; FUNCTIONS IN: molecular_function unknown; INVOLVED IN: biological_process unknown; LOCATED IN: cellular_component unknown; EXPRESSED IN: 22 plant structures; EXPRESSED DURING: 14 growth stages; BEST Arabidopsis thaliana protein match is: unknown protein (TAIR:AT4G31570.1).	-1.27494
Heli009490_st	HuCL00001C108	AT4G39920	cell organisation	POR_TFC C__C-CAP/cofactor C-like domain-containing protein	-1.79063
RNA transcription
Heli007191_x_st	HuCL11429C001	AT2G28380	RNA binding	DRB2__dsRNA-binding protein 2	-1.86396
Heli019372_st	HuCL13662C001	AT4G29820	RNA processing	ATCFIM-25_CFIM-25__homolog of CFIM-25	-1.73088
Heli040710_st	HuCL17391C001	At3g10040	regulation of transcription	sequence-specific DNA binding transcription factors	-1.55697
Heli045532_st	HuBU028834	At3g10040	regulation of transcription	sequence-specific DNA binding transcription factors	-1.45823
Heli001001_st	HuCL09146C001	At1g21000	regulation of transcription	PLATZ transcription factor family protein	-1.57892
Heli004523_st	HuCL03782C001	AT5G65210	regulation of transcription	TGA1__bZIP transcription factor family protein	-1.30333
Heli057966_st	HuCL00001C450	AT2G46020	regulation of transcription	ATBRM_BRM_CHA2_CHR2__transcription regulatory protein SNF2, putative	-1.36076
Heli049190_st	HuBU025066	AT1G52150	regulation of transcription	HB,Homeobox transcription factor family	-1.43246
Heli010302_x_st	HuCL05404C001	AT3G50700	regulation of transcription	AtIDD2_IDD2__indeterminate(ID)-domain 2	-2.7039
Heli025332_x_st	HuCL10396C001	AT5G12840	regulation of transcription	ATHAP2A_EMB2220_HAP2A_NF-YA1__nuclear factor Y, subunit A1	-2.13912
Heli020182_st	HuCL13834C001	AT5G03415	regulation of transcription	ATDPB_DPB__Transcription factor DP	-1.38439
Heli040056_x_st	HuCL10133C001	AT1G62300	regulation of transcription	ATWRKY6_WRKY6__WRKY family transcription factor	-1.29151
Heli008000_x_st	HuCL07168C001	AT2G46270	regulation of transcription	GBF3__G-box binding factor 3	-2.28969
Heli006421_x_st	HuCL01159C001	AT2G27040	regulation of transcription	AGO4_OCP11__Argonaute family protein	-1.55432
Heli019280_st	HuCL14783C001	AT3G02550	regulation of transcription	LBD41__LOB domain-containing protein 41	-1.41386
Heli050332_st	HuBQ977024	AT1G58330	regulation of transcription	ZW2__transcription factor-related	-2.82167
protein synthsis and destination
Heli001620_st	HuCL01524C002	AT2G28900	protein targeting	ATOEP16-1_ATOEP16-L_OEP16_OEP16-1__outer plastid envelope protein 16-1	-1.39548
Heli047788_st	HuCL14628C001	At5g43960	protein targeting	Nuclear transport factor 2 (NTF2) family protein with RNA binding (RRM-RBD-RNP motifs) domain	-1.59306
Heli016353_st	HuCL00276C001	At1g75760	protein targeting	ER lumen protein retaining receptor family protein	-1.40093
Heli025756_x_st	HuCL00620C001	AT4G39170	protein targeting	Sec14p-like phosphatidylinositol transfer family protein	-1.36115
Heli060004_st	HuCL00007C011	IPR005756	protein synthesis	Ribosomal protein L26, eukaryotic/archaeal	-1.3507
Heli007742_st	HuCL04540C001	AT5G13650	protein synthesis	SVR3__elongation factor family protein	-1.29504
Heli003120_st	HuCL06883C001	At3g01170	protein synthesis	Ribosomal protein L34e superfamily protein	-1.5589
Heli075225_st	HuBU022163	IPR001662	protein synthesis	Translation elongation factor EF1B, gamma chain	-1.92561
Heli044253_st	HuAJ828853	AT4G25340	protein folding	ATFKBP53_FKBP53__FK506 BINDING PROTEIN 53	-1.83511
Heli008339_st	HuCX945193	AT3G04240	protein glycosylation	SEC__Tetratricopeptide repeat (TPR)-like superfamily protein	-1.77199
Heli043139_st	HuDY905667	AT4G17120	protein localization	Vacuolar protein sorting-associated protein	-1.34309
Heli053338_x_st	HuBU024954	AT3G20860	protein postranslational modification	ATNEK5_NEK5__NIMA-related kinase 5	-1.68152
Heli031687_st	HuCL12329C001	AT5G13530	protein postranslational modification	KEG__protein kinases;ubiquitin-protein ligases	-1.71983
Heli030884_st	HuCL06734C001	AT5G13530	protein postranslational modification	KEG__protein kinases;ubiquitin-protein ligases	-1.69607
Heli002955_st	HuCL07950C001	AT3G27560	protein postranslational modification	ATN1__Protein kinase superfamily protein	-1.26892
Heli003790_st	HuCL08391C001	At2g25070	protein postranslational modification	Protein phosphatase 2C family protein	-1.29478
Heli001208_st	HuCL12966C001	AT5G41340	protein degradation	ATUBC4_UBC4__ubiquitin conjugating enzyme 4	-1.50037
Heli069872_st	HuBU029985	AT5G56340	protein degradation	ATCRT1__RING/U-box superfamily protein	-1.56795
Heli015412_st	HuCL17954C001	AT2G45950	protein degradation	ASK20_SK20__SKP1-like 20	-1.34764
Heli000286_st	HuCL03307C003	AT1G06110	protein degradation	SKIP16__SKP1/ASK-interacting protein 16	-1.29017
Heli008909_x_st	HuCL05601C001	AT1G21410	protein degradation	SKP2A__F-box/RNI-like superfamily protein	-1.78093
Heli008960_st	HuCL04009C001	AT5G14420	protein degradation	RGLG2__RING domain ligase2	-1.30004
Heli014013_x_st	HuCL02601C001	AT3G12490	protein degradation	ATCYS6_ATCYSB_CYSB__cystatin B	-1.95973
Heli079145_st	HuCD851970	At1g13570	protein degradation	F-box/RNI-like superfamily protein	-2.13263
Heli007432_st	HuCL00201C003	At1g15670	protein degradation	Galactose oxidase/kelch repeat superfamily protein	-2.39716
Heli009904_x_st	HuCL00001C491	At1g62710	protein degradation	BETA-VPE_BETAVPE__beta vacuolar processing enzyme	-1.80184
Heli010544_st	HuCL00082C001	At1g62710	protein degradation	BETA-VPE_BETAVPE__beta vacuolar processing enzyme	-1.78995
Heli012584_st	HuCL00082C006	At1g62710	protein degradation	BETA-VPE_BETAVPE__beta vacuolar processing enzyme	-1.57588
Heli000549_st	HuCL02284C001	At1g47710	protein degradation	Serine protease inhibitor (SERPIN) family protein	-1.55917
Heli021557_x_st	HuCL00001C050	At5g48430	protein degradation	Eukaryotic aspartyl protease family protein	-1.36101
transporters
Heli005426_st	HuCL08744C001	AT4G13510	ammonium transport	AMT1;1_ATAMT1_ATAMT1;1__ammonium transporter 1	-1.83909
Heli046365_st	HuCL04416C001	At5g27690	metal ion transport	Heavy metal transport/detoxification superfamily protein	-1.54607
Heli003413_st	HuCL00438C002	AT1G22710	sugars transport	ATSUC2_SUC2_SUT1__sucrose-proton symporter 2	-1.40448
Heli007171_st	HuCL06762C001	At4g17550	sugars transport	AtG3Pp4_G3Pp4__Major facilitator superfamily protein	-1.94284
Heli010040_st	HuCL03275C001	AT1G79450	transport ATPases	ALIS5__ALA-interacting subunit 5	-1.88698
Heli050207_x_st	HuCL17486C001	AT3G54140	proteins transport	ATPTR1_PTR1__peptide transporter 1	-1.44546
Heli003630_st	HuCL12369C001	AT3G26520	proteins transport	GAMMA-TIP2_SITIP_TIP1;2_TIP2__tonoplast intrinsic protein 2	-1.91029
Heli075524_st	HuBU029506	IPR003397	protein transport	Mitochondrial inner membrane translocase complex	-1.75358
Heli055238_st	HuBQ972719	AT2G26510	transport	PDE135__Xanthine/uracil permease family protein	-1.30736
Heli011924_st	HuCL10648C001	At1g04560	transport	AWPM-19-like family protein	-2.60333
cell wall
Heli024603_st	HuCL00001C206	AT5G33290	cell wall synthesis	XGD1__xylogalacturonan deficient 1	-1.89319
Heli007051_st	HuCL04967C001	AT2G03090	cell wall modification	ATEXP15_ATEXPA15_ATHEXP ALPHA 1.3_EXP15_EXPA15__expansin A15	-2.64747
Heli059313_st	HuCL00001C548	AT4G12390	cell wall modification	PME1__pectin methylesterase inhibitor 1	-1.268
Heli014570_st	HuCL00346C002	AT3G48530	cell wall proteins	KING1__SNF1-related protein kinase regulatory subunit gamma 1	-2.09539
hormone metabolism and signaling
Heli000079_st	HuCL01516C001	AT5G67030	abscisic acid metabolism	ABA1_ATABA1_ATZEP_IBS3_LOS6_NPQ2_ZEP__zeaxanthin epoxidase (ZEP) (ABA1)	-1.3567
Heli037081_st	HuCL15555C001	AT5G57050	abscisic acid signal transduction	ABI2_AtABI2__Protein phosphatase 2C family protein	-2.3219
Heli020583_st	HuCL19369C001	AT1G13740	abscisic acid signal transduction	AFP2__ABI five binding protein 2	-1.27591
Heli055806_st	HuBQ914191	AT3G29575	abscisic acid signal transduction	AFP3__ABI five binding protein 3	-1.64379
Heli065300_st	HuBU027649	AT3G29575	abscisic acid signal transduction	AFP3__ABI five binding protein 3	-3.00125
Heli054510_st	HuDY929804	AT5G57050	abscisic acid signal transduction	ABI2_AtABI2__Protein phosphatase 2C family protein	-2.04707
Heli010516_st	HuCL09543C001	AT2G40170	abscisic acid responsive	ATEM6_EM6_GEA6__Stress induced protein	-2.04438
Heli066254_st	HuBQ970436	AT3G02580	brassinosteroid metabolism	BUL1_DWF7_STE1__sterol 1	-2.28238
Heli023388_x_st	HuCD850204	AT3G61460	brassinosteroid metabolism	BRH1__brassinosteroid-responsive RING-H2	-1.28768
response to stress
Heli012625_st	HuCL03969C001	AT1G73330	response to biotic stress	ATDR4_DR4__drought-repressed 4	-1.60844
Heli019720_st	HuCL07844C001	At5g12010	response to biotic stress	unknown protein	-1.41864
Heli034299_st	HuDY924933	AT4G11650	response to abiotic stress	ATOSM34_OSM34__osmotin 34	-1.39524
Heli018661_st	HuCL05987C002	AT2G39750	response to abiotic stress	S-adenosyl-L-methionine-dependent methyltransferases superfamily protein	-1.33714
Heli059940_x_st	HuCL00489C003	AT1G44760	response to abiotic stress	Adenine nucleotide alpha hydrolases-like superfamily protein	-1.30461
Heli008657_x_st	HuCL00375C001	AT2G41430	response to abiotic stress	CID1_ERD15_LSR1__dehydration-induced protein (ERD15)	-1.29779
Heli043481_st	HuCL21920C001	AT5G63860	response to abiotic stress	UVR8__Regulator of chromosome condensation (RCC1) family protein	-1.47912
Heli005585_st	HuCL00489C001	AT2G03720	response to abiotic stress	MRH6__Adenine nucleotide alpha hydrolases-like superfamily protein	-1.80636
Heli007960_st	HuCL00349C002	AT2G21620	response to abiotic stress	RD2__Adenine nucleotide alpha hydrolases-like superfamily protein	-1.72343
Heli034307_st	HuCL03606C001	At3g01420	response to abiotic stress	ALPHA-DOX1_DIOX1_DOX1_PADOX-1__Peroxidase superfamily protein	-1.35079
Heli009498_st	HuDY911299	At3g01100	response to abiotic stress	ATHYP1_HYP1__hypothetical protein 1	-1.52213
Heli000924_st	HuCL00053C006	At5g66400	response to abiotic stress	ATDI8_RAB18__Dehydrin family protein	-2.63849
Heli000798_x_st	HuCL00053C009	IPR000167	response to abiotic stress	Dehydrin	-1.95396
Heli001427_st	HuCL16610C001	At1g80160	biodegradation of xenobiotics	GLYI7__Lactoylglutathione lyase / glyoxalase I family protein	-1.87993
oxidation-reduction
Heli012215_st	HuCL05913C001	AT4G11600	redox	ATGPX6_GPX6_LSC803_PHGPX__glutathione peroxidase 6	-2.51429
Heli018349_st	HuCL02809C001	AT3G24200	oxidases	FAD/NAD(P)-binding oxidoreductase family protein	-1.34439
Heli031576_x_st	HuCL05646C003	AT1G19250	oxidases	FMO1__flavin-dependent monooxygenase 1	-2.09356
Heli005033_st	HuCL09377C001	AT1G10370	glutathione S transferases	ATGSTU17_ERD9_GST30_GST30B_GSTU17__Glutathione S-transferase family protein	-1.53462
Heli004337_x_st	HuCL04339C002	AT5G41210	glutathione S transferases	ATGSTT1_GST10_GSTT1__glutathione S-transferase THETA 1	-1.82284
Heli014383_st	HuCL09522C001	At5g15120	oxidation reduction	Protein of unknown function (DUF1637)	-2.17486
Heli014223_st	HuCL00347C004	At5g39890	oxidation reduction	Protein of unknown function (DUF1637)	-1.65244
Heli051150_st	HuAJ539594	AT2G34790	oxidation reduction	EDA28_MEE23__FAD-binding Berberine family protein	-1.70706
other signalling
Heli055815_st	HuCX943562	AT3G21180	calcium signalling	ACA9_ATACA9__autoinhibited Ca(2+)-ATPase 9	-1.32675
Heli003464_st	HuCL01023C003	AT5G04220	calcium signalling	ATSYTC_NTMC2T1.3_NTMC2TYPE1.3_SYT3_SYTC__Calcium-dependent lipid-binding (CaLB domain) family protein	-2.41949
Heli046343_st	HuBU024132	AT1G66150	receptor kinases signalling	TMK1__transmembrane kinase 1	-1.34037
Heli007938_st	HuCL04202C001	AT4G29830	G-proteins signalling	VIP3__Transducin/WD40 repeat-like superfamily protein	-1.425
Heli081832_st	HuCD848120	AT5G67070	signalling	RALFL34__ralf-like 34	-1.32235
secondary metabolism
Heli035946_st	HuBQ909276	AT5G62790	isoprenoids	DXR_PDE129__1-deoxy-D-xylulose 5-phosphate reductoisomerase	-1.41656
Heli000675_st	HuCL00552C001	AT5G47770	isoprenoids	FPS1__farnesyl diphosphate synthase 1	-1.28259
Heli003742_st	HuCL01833C001	AT5G57030	isoprenoids	LUT2__Lycopene beta/epsilon cyclase protein	-1.37347
Heli017551_st	HuCL06699C001	At1g08550	isoprenoids	AVDE1_NPQ1__non-photochemical quenching 1	-1.62684
Heli003735_st	HuCL00113C001	AT3G48170	secondary metabolism	ALDH10A9__aldehyde dehydrogenase 10A9	-1.59407
Heli029035_st	HuCL04591C001	AT2G30390	tetrapyrrole synthesis	ATFC-II_FC-II_FC2__ferrochelatase 2	-1.67062
Heli014465_st	HuCL02244C001	AT3G02470	polyamine metabolism	SAMDC__S-adenosylmethionine decarboxylase	-1.77512
development process
Heli002903_x_st	HuCL00001C419	AT5G44120	development	ATCRA1_CRA1_CRU1__RmlC-like cupins superfamily protein	-1.3209
Heli008080_st	HuCL06055C001	AT1G34550	development	EMB2756__Protein of unknown function (DUF616)	-1.3091
Heli029285_st	HuCL19231C001	AT5G58230	development	ATMSI1_MEE70_MSI1__Transducin/WD40 repeat-like superfamily protein	-1.42465
Heli023998_st	HuBQ974378	AT3G53040	development	late embryogenesis abundant protein, putative / LEA protein, putative	-1.71839
Heli013690_st	HuCL04485C001	AT3G22640	development	PAP85__cupin family protein	-2.70124
Heli016013_st	HuCL00287C002	AT3G22640	development	PAP85__cupin family protein	-2.00978
Heli018137_st	HuCL02149C001	AT3G22640	development	PAP85__cupin family protein	-2.03206
Heli072838_st	HuBQ976615	AT3G22640	development	PAP85__cupin family protein	-3.13895
Heli021923_st	HuCL08692C001	AT3G54320	development	ASML1_ATWRI1_WRI_WRI1__Integrase-type DNA-binding superfamily protein	-1.44699
Heli041366_st	HuCL10754C001	AT4G13560	development	UNE15__Late embryogenesis abundant protein (LEA) family protein	-1.42472
Heli059831_st	HuCL17488C001	AT4G13560	development	UNE15__Late embryogenesis abundant protein (LEA) family protein	-1.3175
Heli000635_st	HuCL01003C001	AT4G27410	development	ANAC072_RD26__NAC (No Apical Meristem) domain transcriptional regulator superfamily protein	-1.26794
Heli010576_st	HuCL17138C001	At1g32560	development	AtLEA4-1_LEA4-1__Late embryogenesis abundant protein, group 1 protein	-1.7664
Heli073074_st	HuBU017646	AT5G29560	development	caleosin-related family protein	-3.18292
Heli059108_st	HuCL18678C001	IPR005513	development	Late embryogenesis abundant (LEA) group 1	-2.06592
Heli021725_st	HuCL11228C002	AT5G44310	development	Late embryogenesis abundant protein (LEA) family protein	-2.46259
Heli012423_st	HuCL11163C001	At2g18340	development	late embryogenesis abundant domain-containing protein / LEA domain-containing protein	-1.99684
not assigned
Heli031078_st	HuDY913814	AT2G27690	cytochrome P450	CYP94C1__cytochrome P450, family 94, subfamily C, polypeptide 1	-2.32842
Heli042551_st	HuBQ968925	AT2G27690	cytochrome P450	CYP94C1__cytochrome P450, family 94, subfamily C, polypeptide 1	-2.17593
Heli046601_st	HuCL13928C001	AT3G26160	cytochrome P450	CYP71B17__cytochrome P450, family 71, subfamily B, polypeptide 17	-1.53311
Heli000341_st	HuCL02924C001	AT1G13080	cytochrome P450	CYP71B2__cytochrome P450, family 71, subfamily B, polypeptide 2	-1.56979
Heli051458_st	HuAJ539665	AT1G13080	cytochrome P450	CYP71B2__cytochrome P450, family 71, subfamily B, polypeptide 2	-1.27811
Heli060169_st	HuCL15668C001	AT5G36110	cytochrome P450	CYP716A1__cytochrome P450, family 716, subfamily A, polypeptide 1	-2.14642
Heli015245_st	HuCL14667C001	AT3G20500	acid and other phosphatases	ATPAP18_PAP18__purple acid phosphatase 18	-1.29941
Heli016394_st	HuCL00614C001	AT3G15820	acid and other phosphatases	ROD1__phosphatidic acid phosphatase-related / PAP2-related	-1.47178
Heli073517_st	HuBU032384	AT3G02600	acid and other phosphatases	ATLPP3_LPP3__lipid phosphate phosphatase 3	-1.55029
Heli002811_st	HuCL03218C001	AT3G55830	UDP glucosyl and glucoronyl transferases	EPC1__Nucleotide-diphospho-sugar transferases superfamily protein	-1.56932
Heli035719_st	HuDY914243	At5g05960	protease inhibitor/seed storage/lipid transfer protein (LTP) family protein	Bifunctional inhibitor/lipid-transfer protein/seed storage 2S albumin superfamily protein	-1.31725
Heli073891_st	HuBQ966564	IPR001077	O-methyltransferase activity	O-methyltransferase, family 2	-2.08716
Heli003949_st	HuCL00339C001	At1g15740	hydrolase activity	Leucine-rich repeat family protein	-1.72877
Heli059533_st	HuCL02351C002	IPR006434	magnesium ion binding	HAD-superfamily hydrolase	-1.69008
Heli055103_st	HuCL14313C001	IPR011011	zinc ion binding	Zinc finger, FYVE/PHD-type	-1.33636
Heli028250_st	HuCL13942C001	AT2G26740	not assigned	ATSEH_SEH__soluble epoxide hydrolase	-2.58618
Heli020382_st	HuDY905137	AT5G64440	not assigned	AtFAAH_FAAH__fatty acid amide hydrolase	-1.32888
Heli024168_st	HuCL21991C001	AT1G28380	not assigned	NSL1__MAC/Perforin domain-containing protein	-1.49702
Heli049038_st	HuCL17815C001	AT2G01620	not assigned	MEE11__RNI-like superfamily protein	-1.65855
Heli000426_x_st	HuCL00001C283	AT4G36630	not assigned	EMB2754__Vacuolar sorting protein 39	-1.54954
Heli012745_st	HuCL03962C001	AT5G41600	not assigned	BTI3_RTNLB4__VIRB2-interacting protein 3	-3.00333
Heli030523_st	HuCL04360C001	AT2G20990	not assigned	ATSYTA_NTMC2T1.1_NTMC2TYPE1.1_SYT1_SYTA__synaptotagmin A	-1.71554
Heli008924_st	HuCL18651C001	At1g15330	not assigned	Cystathionine beta-synthase (CBS) protein	-1.96563
Heli015209_x_st	HuCL00075C001	At1g29390	not assigned	COR314-TM2_COR413IM2__cold regulated 314 thylakoid membrane 2	-1.36678
Heli022425_st	HuCL04111C002	At1g73480	not assigned	alpha/beta-Hydrolases superfamily protein	-1.46244
Heli022510_st	HuCL04111C001	At1g73480	not assigned	alpha/beta-Hydrolases superfamily protein	-1.72492
Heli004572_st	HuCL03204C001	At3g16990	not assigned	Haem oxygenase-like, multi-helical	-2.10904
Heli044202_st	HuCL15496C001	At4g12130	not assigned	Glycine cleavage T-protein family	-2.3361
Heli048093_x_st	HuCL00001C248	At4g36700	not assigned	RmlC-like cupins superfamily protein	-2.18996
Heli026960_st	HuCL00001C521	At4g36700	not assigned	RmlC-like cupins superfamily protein	-3.14776
Heli020834_st	HuCL02298C001	At4g36850	not assigned	PQ-loop repeat family protein / transmembrane family protein	-1.48853
Heli053718_st	HuCL00001C241	At5g19100	not assigned	Eukaryotic aspartyl protease family protein	-1.31892
Heli009608_st	HuBU019191	At5g09530	not assigned	PELPK1_PRP10__hydroxyproline-rich glycoprotein family protein	-1.31315
Heli019775_st	HuCL13794C001	At1g02700	not assigned	unknown protein	-2.72765
Heli017163_st	HuCL06789C001	At1g27300	not assigned	unknown protein	-1.69275
Heli008079_st	HuCL08218C001	At1g29680	not assigned	Protein of unknown function (DUF1264)	-2.02217
Heli054482_st	HuCL19903C001	At1g64410	not assigned		-1.43175
Heli039503_st	HuDY919073	At2g32970	not assigned	unknown protein	-1.30424
Heli018361_st	HuCL04384C001	At3g06035	not assigned	Glycoprotein membrane precursor GPI-anchored	-2.24003
Heli056397_st	HuCL07135C001	At3g17120	not assigned	unknown protein	-1.89783
Heli006283_st	HuCL03034C001	At3g19990	not assigned	unknown protein	-2.11926
Heli042658_st	HuCL18442C001	At3g22970	not assigned	Protein of unknown function (DUF506)	-2.03184
Heli067624_st	HuBU029773	At3g61280	not assigned	Arabidopsis thaliana protein of unknown function (DUF821)	-3.2475
Heli014125_st	HuCL10040C001	At4g12680	not assigned	unknown protein	-1.84249
Heli045493_st	HuCL09601C001	At4g13630	not assigned	Protein of unknown function, DUF593	-1.49963
Heli090662_x_st	HuAJ828741	At5g04000	not assigned	unknown protein	-1.35676
Heli040107_st	HuCL04557C001	At5g05180	not assigned	unknown protein	-1.77643
Heli008932_st	HuCL03520C001	At5g45690	not assigned	Protein of unknown function (DUF1264)	-3.30907
Heli011069_st	HuCL09658C001	At5g48480	not assigned	Lactoylglutathione lyase / glyoxalase I family protein	-1.44205
Heli028070_st	HuCL18492C001	At5g66780	not assigned	unknown protein; Has 1807 Blast hits to 1807 proteins in 277 species: Archae - 0; Bacteria - 0; Metazoa - 736; Fungi - 347; Plants - 385; Viruses - 0; Other Eukaryotes - 339 (source: NCBI BLink).	-2.19994
Heli010714_x_st	HuCL00001C416	IPR001419		HMW glutenin	-1.89622
Heli017719_x_st	HuCL00001C374	IPR001419		HMW glutenin	-2.12294
Heli029531_st	HuCD856485	IPR001419		HMW glutenin	-1.57865
Heli035035_x_st	HuCX945088	IPR001419		HMW glutenin	-1.65372
Heli050950_st	HuCL18817C001	IPR005175		Protein of unknown function DUF296	-1.70549
Heli052786_st	HuBU015421	IPR001810		Cyclin-like F-box	-2.30243
Heli094267_st	HuBU672009	IPR007378		Tic22-like	-1.58962
Heli006471_st	HuCL06451C001	IPR022364			-2.31213
Heli008035_st	HuCL20545C001				-1.39067
Heli020464_x_st	HuCL00001C490				-1.92255
Heli022790_st	HuBQ978447				-2.52987
Heli050559_st	HuBU023436				-3.0812
Heli056402_x_st	HuCL06220C001				-1.38512
Heli056640_st	HuCL07851C001				-1.43593
Heli058701_st	HuCL01640C003				-1.79682
Heli058759_st	HuCL18358C001				-1.30515
Heli059370_st	HuCL17901C001				-2.15095
Heli059991_st	HuCL17581C001				-2.30965
Heli060125_st	HuCL09632C001				-1.54977
Heli060735_x_st	HuDY912393				-1.62631
Heli061003_st	HuDY925282				-3.34783
Heli065780_x_st	HuBQ965942				-1.44041
Heli068143_st	HuBU022800				-2.70505
Heli068742_x_st	HuBU023969				-1.72101
Heli070057_st	HuDY928300				-1.97523
Heli070447_st	HuDY931103				-1.41145
Heli074980_st	HuBQ912956				-1.40497
Heli075768_st	HuBQ974402	IPR005516		Remorin, C-terminal	-2.23522
Heli028051_st	HuCL18680C001	AT1G22930		T-complex 11	-1.86767
Heli014081_st	HuCL09931C001	AT5G63490		Cystathionine beta-synthase, core	-2.36164
Heli058427_st	HuCL19451C001	IPR021099		RNA recognition domain, plant	-1.33922
Heli076125_st	HuBU036470	IPR001810		Cyclin-like F-box	-1.45633
Heli013657_st	HuCL09284C001	AT5G16460		Adipose-regulatory protein, Seipin	-1.40975
Heli010878_st	HuCL14239C001	AT5G66985		unknown protein	-2.1701
Heli074901_st	HuBQ979674	AT2G31985		Protein of unknown function (DUF1264)	-1.33634
Heli004909_st	HuCL20375C001	AT3G21400		unknown protein	-1.7071
Heli018480_st	HuCL18602C001	AT3G27930		unknown protein	-1.65873
Heli008755_st	HuCL06108C001	AT2G03330		unknown protein	-1.62172
Heli000729_st	HuCL02507C001	AT4G25670		unknown protein	-1.28896
Heli003582_st	HuCL01071C001	AT5G28910		unknown protein	-1.26031
Heli018218_x_st	HuCL00001C342				-2.04714
Heli019728_x_st	HuCL00001C837				-1.85706
Heli059354_st	HuCL17352C001				-1.61566
Heli059430_st	HuCL01121C004				-1.62034
Heli059560_st	HuCL07860C002				-1.84989
Heli076578_st	HuDY931285				-2.12354
Heli092619_st	HuCX945174				-1.42785
Heli094652_st	HuCD854092				-1.85815
Heli077515_st	HuBQ976630				-3.00143
Heli078440_st	HuBQ979647				-3.35934
Heli058875_st	HuCL17608C001				-1.60428
Heli058284_st	HuCL13557C001				-1.8933
Heli060192_st	HuCL03168C004				-1.88221
Heli059666_x_st	HuCL17753C001				-1.82655
Heli055429_st	HuAJ828152				-1.57327
Heli074757_x_st	HuBQ977270				-1.55161
Heli059349_st	HuCL19251C001				-1.48962
Heli077543_st	HuBQ911881				-1.47516
Heli081604_st	HuCD848775				-1.45972
Heli072518_st	HuDY929308				-1.36194
Heli050462_x_st	HuCL07755C001				-1.32347
Heli076736_x_st	HuBU035249				-1.28893
Heli059866_st	HuCL15729C001				-1.26976
Heli058639_st	HuCL03124C001				-1.26365
Heli038552_st	HuCL00287C003				-2.09474
Heli093742_st	HuCD845890				-1.66976
Heli074263_st	HuDY928126				-1.50274
Heli059525_st	HuCL01999C001				-1.42462
Heli078613_st	HuDY908863				-1.34931

## Sheet: ND ABA vs ND up
Probeset	HU cluster ID	Annotation (TAIR Accession number or IPR)	Biological Process	Molecular Function	Log2 Ratio NDH2O vsNDABA
metabolism
Heli015356_st	HuCL11595C001	AT4G02280	major CHO metabolism	ATSUS3_SUS3__sucrose synthase 3	1.73007
Heli026960_st	HuCL00001C521	IPR011051	N-metabolism	Cupin, RmlC-type	2.22544
Heli009291_st	HuCL11228C001	AT1G36160	lipid metabolism	ACC1_AT-ACC1_EMB22_GK_GSD1_PAS3__acetyl-CoA carboxylase 1	1.88483
Heli072022_st	HuBQ911641	AT1G36160	lipid metabolism	ACC1_AT-ACC1_EMB22_GK_GSD1_PAS3__acetyl-CoA carboxylase 1	2.10372
Heli015269_st	HuBU027455	AT3G27660	lipid metabolism	OLE3_OLEO4__oleosin 4	1.5906
Heli059462_st	HuCL17878C001	AT4G25140	lipid metabolism	OLE1_OLEO1__oleosin 1	2.02304
energy
Heli039009_st	HuCD847970	AT1G29930	PS.photosystem II	AB140_CAB1_CAB140_LHCB1.3__chlorophyll A/B binding protein 1	2.21107
cell growth/division
Heli045352_st	HuCX943943	AT5G12250	cell organisation	TUB6__beta-6 tubulin	1.68825
Heli059475_st	HuCL15733C001	AT5G06150	cell cycle	CYC1BAT_CYCB1;2__Cyclin family protein	1.6879
RNA transcription
Heli070966_st	HuBU033601	AT5G26210	regulation of transcription	AL4__alfin-like 4	2.01053
Heli060166_st	HuCL17701C001	AT5G49160	regulation of transcription	DDM2_DMT01_DMT1_MET1_MET2_METI__methyltransferase 1	1.76519
Heli077294_st	HuBU029000	AT5G55390	regulation of transcription	EDM2__ENHANCED DOWNY MILDEW 2	1.69663
Heli050332_st	HuBQ977024	AT1G58330	regulation of transcription	ZW2__transcription factor-related	2.24635
protein synthsis and destination
Heli059501_st	HuCL00002C040	IPR002673	protein synthesis	Ribosomal protein L29e	1.87998
Heli068223_st	HuBQ977292	IPR003285	protein synthesis	Yeast eukaryotic release factor	1.67601
Heli008339_st	HuCX945193	AT3G04240	protein glycosylation	SEC__Tetratricopeptide repeat (TPR)-like superfamily protein	1.63671
Heli068613_st	HuBU027232	AT1G49970	protein degradation	CLPR1_NCLPP5_SVR2__CLP protease proteolytic subunit 1	1.77436
transporters
Heli071635_st	HuBQ910452	AT5G62670	ATPases transport	AHA11_HA11__H(+)-ATPase 11	1.79198
Heli048630_st	HuBQ968258	AT2G28910	calcium transport	CXIP4__CAX interacting protein 4	1.69696
cell wall
Heli072199_st	HuBQ977215	AT3G02230	cell wall proteins	ATRGP1_RGP1__reversibly glycosylated polypeptide 1	1.68914
Heli053572_st	HuDY925789	AT3G48530	cell wall proteins	KING1__SNF1-related protein kinase regulatory subunit gamma 1	1.83693
hormone metabolism and signaling
Heli054510_st	HuDY929804	AT5G57050	abscisic acid signal transduction	ABI2_AtABI2__Protein phosphatase 2C family protein	1.62058
Heli065300_st	HuBU027649	AT3G29575	abscisic acid signal transduction	AFP3__ABI five binding protein 3	2.07295
response to stress
Heli034794_x_st	HuCL01300C003	AT5G62520	response to abiotic stress	SRO5__similar to RCD one 5	1.77039
Heli007960_st	HuCL00349C002	AT2G21620	response to abiotic stress	RD2__Adenine nucleotide alpha hydrolases-like superfamily protein	1.94062
Heli000924_st	HuCL00053C006	IPR000167	response to abiotic stress	Dehydrin	1.75218
oxidation-reduction
Heli012215_st	HuCL05913C001	AT4G11600	redox	ATGPX6_GPX6_LSC803_PHGPX__glutathione peroxidase 6	1.75346
Heli063899_st	HuBU026602	IPR005792	oxidation reduction	Protein disulphide isomerase	1.71835
other signalling
Heli003464_st	HuCL01023C003	AT5G04220	calcium signalling	ATSYTC_NTMC2T1.3_NTMC2TYPE1.3_SYT3_SYTC__Calcium-dependent lipid-binding (CaLB domain) family protein	1.60592
development process
Heli013690_st	HuCL04485C001	AT3G22640	development	PAP85__cupin family protein	1.69462
Heli072838_st	HuBQ976615	AT3G22640	development	PAP85__cupin family protein	2.03435
Heli015821_st	HuCL03168C003	IPR005513	development	Late embryogenesis abundant (LEA) group 1	2.01382
Heli010576_st	HuCL17138C001	IPR005513	development	Late embryogenesis abundant (LEA) group 1	1.8844
Heli041818_st	HuBU028655	IPR003864	development	Protein of unknown function DUF221	1.73854
not assigned
Heli031078_st	HuDY913814	AT2G27690	cytochrome P450	CYP94C1__cytochrome P450, family 94, subfamily C, polypeptide 1	1.71573
Heli042551_st	HuBQ968925	AT2G27690	cytochrome P450	CYP94C1__cytochrome P450, family 94, subfamily C, polypeptide 1	2.22705
Heli030303_st	HuCL06226C002	AT1G72990	gluco-, galacto- and mannosidases.beta-galactosidase	BGAL17__beta-galactosidase 17	2.05767
Heli068240_st	HuBU016883	IPR006840	carbohydrate metabolic process	ChaC-like protein	1.7066
Heli005007_x_st	HuCL00001C346	IPR003612		Plant lipid transfer protein/seed storage/trypsin-alpha amylase inhibitor	1.67569
Heli028250_st	HuCL13942C001	AT2G26740		ATSEH_SEH__soluble epoxide hydrolase	1.7406
Heli058629_st	HuCL15914C001	IPR016024		Armadillo-type fold	1.76116
Heli001427_st	HuCL16610C001	IPR004360		Glyoxalase/bleomycin resistance protein/dioxygenase	1.68651
Heli011924_st	HuCL10648C001	IPR008390		AWPM-19-like	2.0576
Heli041260_st	HuBU028744	IPR007064		NMD3	1.92806
Heli052786_st	HuBU015421	IPR001810		Cyclin-like F-box	1.84174
Heli019775_st	HuCL13794C001				1.82168
Heli044202_st	HuCL15496C001				1.71956
Heli048093_x_st	HuCL00001C248				1.63728
Heli050559_st	HuBU023436				1.71239
Heli056984_st	HuCL06220C002				1.90323
Heli057700_st	HuCL16790C001				1.60506
Heli059991_st	HuCL17581C001				1.95991
Heli060735_x_st	HuDY912393				1.66534
Heli068143_st	HuBU022800				2.3876
Heli070447_st	HuDY931103				1.58497
Heli071065_st	HuBG734526				1.6253
Heli075463_st	HuBQ979598				1.89353
Heli076506_st	HuBQ974399				1.63689
Heli093531_st	HuCD854404				1.62075
Heli021725_st	HuCL11228C002				2.01973
Heli059507_st	HuCL00001C895				2.23366
Heli059700_x_st	HuCL01121C003				1.75696
Heli072149_st	HuBQ971396				1.65874
Heli076057_st	HuDY909324				1.58641
Heli087176_st	HuCD854856				1.57129
Heli092825_st	HuCD851015				1.8755
Heli095216_st	HuCD851310				1.95351

## Sheet: ND ABA vs ND down
Probeset	HU cluster ID	Annotation (TAIR Accession number or IPR)	Biological Process	Molecular Function	Log2 Ratio NDH2O vsNDABA
metabolism
Heli028173_st	HuCL01718C001	AT4G34200	amino acid metabolism	EDA9__D-3-phosphoglycerate dehydrogenase	-1.57503
Heli049408_st	HuCL04499C002	AT4G34200	amino acid metabolism	EDA9__D-3-phosphoglycerate dehydrogenase	-2.38805
Heli014173_st	HuCL04619C001	AT1G37130	N-metabolism	ATNR2_B29_CHL3_NIA2_NIA2-1_NR_NR2__nitrate reductase 2	-2.00888
Heli053669_st	HuCL04992C003	AT1G35580	major CHO metabolism	A/N-InvG_CINV1__cytosolic invertase 1	-1.58961
Heli055811_x_st	HuBQ979636	AT3G43190	major CHO metabolism	ATSUS4_SUS4__sucrose synthase 4	-2.04775
Heli002812_st	HuCL03745C001	AT1G55740	minor CHO metabolism	AtSIP1_RS1_SIP1__seed imbibition 1	-1.79191
Heli000501_st	HuCL00301C002	AT2G19800	minor CHO metabolism	MIOX2__myo-inositol oxygenase 2	-1.71955
Heli006796_st	HuCL07815C001	AT4G24510	lipid metabolism	CER2_VC-2_VC2__HXXXD-type acyl-transferase family protein	-1.61434
Heli003959_st	HuCL00616C002	AT3G11170	lipid metabolism	AtFAD7_FAD7_FADD__fatty acid desaturase 7	-1.80282
energy
Heli034845_x_st	HuCD856782	AT2G34420	PS.photosystem II	LHB1B2_LHCB1.5__photosystem II light harvesting complex gene B1B2	-1.61237
cell growth/division
Heli012022_st	HuCL08506C001	IPR006447	DNA binding	Myb-like DNA-binding domain, SHAQKYF class	-2.23136
Heli006622_st	HuCL00145C001	AT1G50010	cell organisation	TUA2__tubulin alpha-2 chain	-1.5939
protein synthsis and destination
Heli094295_st	HuAJ827835	AT3G50310	protein postranslational modification	MAPKKK20_MKKK20__mitogen-activated protein kinase kinase kinase 20	-2.44092
Heli088537_st	HuAJ542189	IPR001245	protein postranslational modification	Serine/threonine/tyrosine-protein kinase	-1.583
Heli016445_st	HuCL16027C001	AT3G54480	protein degradation	SKIP5_SKP5__SKP1/ASK-interacting protein 5	-1.58293
transporters
Heli033065_st	HuCL07407C001	IPR013057	amino acid transport	Amino acid transporter, transmembrane	-1.78182
cell wall
Heli005917_st	HuCL00926C002	AT2G28110	cell wall synthesis	FRA8_IRX7__Exostosin family protein	-1.73331
Heli024944_st	HuCL09512C001	AT1G02640	cell wall degradation	ATBXL2_BXL2__beta-xylosidase 2	-2.51534
Heli030585_st	HuCL11891C001	AT5G64570	cell wall degradation	ATBXL4_XYL4__beta-D-xylosidase 4	-1.99784
hormone metabolism and signaling
Heli001834_st	HuCL04379C001	AT5G15230	gibberelin responsive	GASA4__GAST1 protein homolog 4	-2.50419
response to stress
Heli048153_st	HuCX944557	AT2G21970	response to stress	SEP2__stress enhanced protein 2	-2.03929
secondary metabolism
Heli000031_st	HuCL01414C001	AT4G15560	isoprenoids	AtCLA1_CLA_CLA1_DEF_DXPS2_DXS__Deoxyxylulose-5-phosphate synthase	-1.69773
Heli006291_st	HuCL12958C001	AT1G18590	sulfur-containing	ATSOT17_ATST5C_SOT17__sulfotransferase 17	-1.72403
Heli007531_st	HuCL00106C002	AT3G02470	polyamine metabolism	SAMDC__S-adenosylmethionine decarboxylase	-2.03257
development process
Heli022386_st	HuCL11611C001	AT4G36920	development	AP2_FL1_FLO2__Integrase-type DNA-binding superfamily protein	-1.5709
Heli052956_st	HuAJ412528	AT5G41790	development	CIP1__COP1-interactive protein 1	-1.62349
Heli028832_st	HuCL10045C001	IPR010530	development	B12D	-1.85132
not assigned
Heli000358_st	HuCL03981C001	AT1G22370	UDP glucosyl and glucoronyl transferases	AtUGT85A5_UGT85A5__UDP-glucosyl transferase 85A5	-1.62393
Heli000319_x_st	HuCL01729C002	IPR000743	carbohydrate metabolic process	Glycoside hydrolase, family 28	-1.73953
Heli072561_st	HuBU032941	IPR001932	carbohydrate metabolic process	Protein phosphatase 2C-related	-1.69122
Heli027174_st	HuCL03930C001	IPR012419	phosphoenolpyruvate-dependent sugar phosphotransferase system	Cas1p-like	-2.07582
Heli032638_st	HuCL03867C002	IPR008922	metabolic process	Di-copper centre-containing	-2.81938
Heli009082_st	HuCL12520C001	IPR011050		Pectin lyase fold/virulence factor	-1.95089
Heli027765_st	HuBU027511	IPR004158		Protein of unknown function DUF247, plant	-4.07025
Heli029666_st	HuBU027813	IPR021410		Protein of unknown function DUF3049	-2.41859
Heli043464_st	HuBQ971628	IPR011050		Pectin lyase fold/virulence factor	-1.78042
Heli006998_st	HuCL00073C002				-2.90765
Heli026832_st	HuCL00001C828				-1.89134
Heli027060_st	HuDY915375				-1.83509
Heli057962_st	HuCL20714C001				-1.63897
Heli059279_st	HuCL19837C001				-1.60862
Heli059476_st	HuCL06382C001				-1.98517
Heli066534_st	HuBU024903				-1.75073
Heli069754_st	HuBU027997				-2.97493
Heli075069_st	HuBQ977464				-1.70691
Heli025044_st	HuCL00001C821				-1.67607
Heli030589_st	HuCL00509C001				-1.65281
Heli049093_x_st	HuBU025690				-1.94162
Heli054183_x_st	HuCL00144C005				-2.6488
Heli059407_st	HuCL00722C002				-2.30513
Heli068232_x_st	HuBU031493				-1.81175
Heli068743_x_st	HuBU030210				-2.3682
Heli075469_x_st	HuDY914482				-1.78191
Heli078795_st	HuBQ974720				-1.60498
Heli092382_st	HuCD847425				-1.88107
Heli094652_st	HuCD854092				-1.99072

## Sheet: up genes common ND & Ethylene
Probeset	HU cluster ID	Annotation (TAIR Accession number or IPR)	Biological Process	Molecular Function	Log2 Ratio NDvsD	Log2 Ratio D Et vsD
metabolism
Heli000482_st	HuCL01825C001	AT2G36880	amino acid metabolism	MAT3__methionine adenosyltransferase 3	1.10498	1.9604
Heli052576_st	HuCL07937C001	AT1G37130	N-metabolism	ATNR2_B29_CHL3_NIA2_NIA2-1_NR_NR2__nitrate reductase 2	1.8296	1.43081
Heli002837_st	HuCL00195C001	AT1G12240	major CHO metabolism	ATBETAFRUCT4_VAC-INV__Glycosyl hydrolases family 32 protein	3.02024	3.41415
Heli002812_st	HuCL03745C001	AT1G55740	minor CHO metabolism	AtSIP1_RS1_SIP1__seed imbibition 1	2.12095	1.4627
Heli015052_st	HuCL11462C001	AT3G61580	lipid metabolism	Fatty acid/sphingolipid desaturase	1.20296	2.79813
Heli007268_st	HuCL01521C001	AT1G52760	lipid metabolism	LysoPL2__lysophospholipase 2	1.1713	1.93423
energy
Heli018206_st	HuCL00486C001	AT4G33010	PS.photorespiration	AtGLDP1_GLDP1__glycine decarboxylase P-protein 1	1.27607	1.82327
Heli045713_st	HuDY904988	AT4G33010	PS.photorespiration	AtGLDP1_GLDP1__glycine decarboxylase P-protein 1	1.45559	1.86923
cell growth/division
Heli028988_st	HuCL18134C001	IPR005135	RNA-dependent DNA replication	Endonuclease/exonuclease/phosphatase	1.37885	1.52945
Heli054626_st	HuCD856592	IPR000477	RNA-dependent DNA replication	RNA-directed DNA polymerase (reverse transcriptase)	1.54992	1.44618
Heli006622_st	HuCL00145C001	AT1G50010	cell organisation	TUA2__tubulin alpha-2 chain	1.48607	2.30629
Heli059476_st	HuCL06382C001	AT1G74790	cell organisation	catalytics	1.53718	1.6985
Heli028501_st	HuCL12314C001	AT1G62050	cell organisation	Ankyrin repeat-containing domain	1.2611	1.64502
RNA transcription
Heli049065_st	HuBQ971422	AT1G32490	RNA processing	EMB2733_ESP3__RNA helicase family protein	1.85434	1.31731
Heli006890_st	HuCL10120C001	AT5G16840	RNA binding	BPA1__binding partner of acd11 1	1.19082	1.93485
Heli010614_st	HuCL13726C001	AT1G75390	regulation of transcription	AtbZIP44_bZIP44__basic leucine-zipper 44	1.6005	1.71383
Heli031717_st	HuCD848990	AT2G22840	regulation of transcription	AtGRF1_GRF1__growth-regulating factor 1	1.98014	2.65308
Heli072128_st	HuBU021190	AT3G13960	regulation of transcription	AtGRF5_GRF5__growth-regulating factor 5	1.29184	2.41318
Heli033841_st	HuCD850151	AT1G69780	regulation of transcription	ATHB13__Homeobox-leucine zipper protein family	1.41806	1.83653
Heli001042_st	HuCL03686C002	AT1G06040	regulation of transcription	BBX24_STO__B-box zinc finger family protein	1.41288	1.74157
Heli059366_st	HuCL09058C001	AT3G52910	regulation of transcription	AtGRF4_GRF4__growth-regulating factor 4	1.28836	1.60582
Heli041013_st	HuBQ970703	AT5G67180	regulation of transcription	TOE3__target of early activation tagged (EAT) 3	1.61038	1.27195
Heli012022_st	HuCL08506C001	AT2G38090	regulation of transcription	Duplicated homeodomain-like superfamily protein	2.49994	2.37696
Heli000686_st	HuCL04505C003	AT3G12630	regulation of transcription	SAP5__A20/AN1-like zinc finger family protein	1.09982	1.73387
Heli006795_st	HuCL00989C001	AT5G07030	regulation of transcription	Eukaryotic aspartyl protease family protein	1.20246	2.32659
Heli034562_st	HuCL11913C001	AT3G51950	regulation of transcription	Zinc finger (CCCH-type) family protein / RNA recognition motif (RRM)-containing protein	1.77335	2.26549
protein synthsis and destination
Heli059257_st	HuCL13534C001	IPR001611	protein binding	Leucine-rich repeat	1.20733	1.39119
Heli060065_st	HuCL17361C001	IPR009145	protein polymerization	U2 auxiliary factor small subunit	1.55623	1.47908
Heli043460_st	HuBU022107	IPR012677	protein polymerization	Nucleotide-binding, alpha-beta plait	1.29976	1.74179
Heli005395_st	HuCL00462C001	AT4G30960	protein postranslational modification	ATCIPK6_CIPK6_SIP3_SNRK3.14__SOS3-interacting protein 3	1.10245	1.38203
Heli094295_st	HuAJ827835	AT3G50310	protein postranslational modification	MAPKKK20_MKKK20__mitogen-activated protein kinase kinase kinase 20	2.53433	2.16532
Heli042657_st	HuCL15211C001	AT1G73660	protein postranslational modification	protein tyrosine kinase family protein	1.52152	1.85119
Heli008123_st	HuCL06552C001	AT1G47128	protein degradation	RD21_RD21A__Granulin repeat cysteine protease family protein	1.21638	2.49849
Heli054166_st	HuDY927806	AT1G67480	protein degradation	Galactose oxidase/kelch repeat superfamily protein	1.28774	1.82071
transporters
Heli058049_x_st	HuCL12935C001	AT2G19110	metal transport	ATHMA4_HMA4__heavy metal atpase 4	2.0405	1.65215
Heli048295_st	HuCD850077	AT1G12500	sugars transport	Nucleotide-sugar transporter family protein	1.57716	1.65245
Heli003083_st	HuCL00357C001	AT5G18840	sugars transport	Major facilitator superfamily protein	1.61352	2.04877
Heli023166_st	HuCL02976C002	AT2G16660	sugars transport	Major facilitator superfamily, general substrate transporter	1.09404	1.89882
Heli006853_st	HuCL02595C001	AT2G39890	amino acid transport	ATPROT1_PROT1__proline transporter 1	1.57838	1.39885
Heli033065_st	HuCL07407C001	AT2G39130	amino acid transport	Amino acid transporter, transmembrane;	2.15991	2.23282
Heli076170_x_st	HuBQ910527	IPR000528	lipid transport	Plant lipid transfer protein/Par allergen	1.13863	2.62168
Heli023348_st	HuCL05499C001	AT2G47000	ABC-type transport	ABCB4_ATPGP4_MDR4_PGP4__ATP binding cassette subfamily B4	1.11319	1.32113
Heli052723_st	HuCD853371	AT5G52860	ABC-type transport	ABC-2 type transporter family protein	1.5953	2.45319
Heli026853_x_st	HuCD847616	AT3G26520	proteins transport	GAMMA-TIP2_SITIP_TIP1;2_TIP2__tonoplast intrinsic protein 2	1.13361	1.89726
Heli011107_st	HuCL09064C001	AT3G47420	transmembrane transport	phosphate starvation-induced gene 3	1.92036	1.88335
Heli018914_st	HuCL06580C001	AT1G72150	transport	PATL1__PATELLIN 1	1.42068	1.78958
cell wall
Heli007876_st	HuCL04825C001	AT4G23990	cell wall synthesis	ATCSLG3_CSLG3__cellulose synthase like G3	2.60611	2.07055
Heli005917_st	HuCL00926C002	AT2G28110	cell wall synthesis	FRA8_IRX7__Exostosin family protein	1.65259	2.71913
Heli009367_st	HuCL00926C001	AT5G22940	cell wall synthesis	F8H__FRA8 homolog	1.12259	2.13254
Heli000255_st	HuCL02028C001	AT3G14310	cell wall modification	ATPME3_PME3__pectin methylesterase 3	1.12459	2.11372
Heli054183_x_st	HuCL00144C005	AT4G03210	cell wall modification	XTH9__xyloglucan endotransglucosylase/hydrolase 9	2.87424	4.06227
Heli023649_st	HuCL00001C404	AT2G04780	cell wall proteins	FLA7__FASCICLIN-like arabinoogalactan 7	1.47076	2.02397
Heli024944_st	HuCL09512C001	AT1G02640	cell wall degradation	ATBXL2_BXL2__beta-xylosidase 2	2.1462	3.29154
Heli030585_st	HuCL11891C001	AT5G64570	cell wall degradation	ATBXL4_XYL4__beta-D-xylosidase 4	1.48759	2.42668
Heli003264_st	HuCL04292C001	AT1G04680	cell wall degradation	Pectin lyase-like superfamily protein	1.17204	1.30532
Heli007885_x_st	HuCL01371C001	AT5G63180	cell wall degradation	Pectin lyase-like superfamily protein	1.48416	1.47567
Heli009082_st	HuCL12520C001	AT1G67750	cell wall degradation	Pectin lyase-like superfamily protein	1.42166	1.42099
hormone metabolism and signaling
Heli001676_st	HuCL00270C001	AT5G15230	gibberelin responsive	GASA4__GAST1 protein homolog 4	1.45614	2.30943
Heli001834_st	HuCL04379C001	AT5G15230	gibberelin responsive	GASA4__GAST1 protein homolog 4	2.22145	2.88248
Heli000139_st	HuCL01845C001	AT3G19820	brassinosteroid metabolism	CBB1_DIM_DIM1_DWF1_EVE1__cell elongation protein / DWARF1 / DIMINUTO (DIM)	1.19702	1.81315
Heli076639_st	HuBU034715	AT5G42650	jasmonate metabolism	AOS_CYP74A_DDE2__allene oxide synthase	1.38559	1.42877
response to stress
Heli042717_st	HuCL12232C001	AT5G40150	response to biotic stress	Haem peroxidase	1.14833	1.82394
Heli022172_st	HuCL17380C001	AT1G18250	response to biotic stress	Pathogenesis-related thaumatin superfamily protein	1.33969	1.43684
Heli055124_st	HuCX944533	AT3G14460	response to biotic stress	LRR and NB-ARC domains-containing disease resistance protein	1.35697	1.5703
Heli030947_st	HuCL09162C001	AT4G36010	response to biotic stress	Thaumatin, pathogenesis-related	1.21756	1.72495
oxidation-reduction
Heli007484_x_st	HuCL09167C001	AT1G06620	redox	2-oxoglutarate (2OG) and Fe(II)-dependent oxygenase superfamily protein	1.3101	1.66339
Heli032638_st	HuCL03867C002	IPR008922	oxidation-reduction	Di-copper centre-containing	1.65317	3.1336
Heli055069_x_st	HuCL09593C001	IPR008922	oxidation-reduction	Di-copper centre-containing	1.28303	3.07443
Heli005995_st	HuCL00477C001	AT1G65840	oxidases	ATPAO4_PAO4__polyamine oxidase 4	1.16056	1.9335
other signalling
Heli012930_st	HuCL00457C001	AT2G30520	light signalling	RPT2__Phototropic-responsive NPH3 family protein	1.78519	1.71783
Heli042260_x_st	HuBU031891	AT5G49480	calcium signalling	ATCP1_CP1__Ca2+-binding protein 1	2.52436	2.07768
Heli033963_st	HuAJ412550	AT2G15320	receptor kinases signalling	Leucine-rich repeat (LRR) family protein	1.10035	1.55891
secondary metabolism
Heli006792_st	HuCL01692C001	AT5G48930	phenylpropanoids	HCT__hydroxycinnamoyl-CoA shikimate/quinate hydroxycinnamoyl transferase	1.15653	1.81847
Heli000031_st	HuCL01414C001	AT4G15560	isoprenoids	AtCLA1_CLA_CLA1_DEF_DXPS2_DXS__Deoxyxylulose-5-phosphate synthase	2.10032	1.6295
Heli006291_st	HuCL12958C001	AT1G18590	sulfur-containing	ATSOT17_ATST5C_SOT17__sulfotransferase 17	1.63298	1.87478
Heli005233_st	HuCL05338C001	AT1G09240	metal handling	ATNAS3_NAS3__nicotianamine synthase 3	1.19606	2.97236
Heli007531_st	HuCL00106C002	AT3G02470	polyamine metabolism	SAMDC__S-adenosylmethionine decarboxylase	2.16535	2.1961
development process
Heli008977_st	HuCL08567C001	AT5G45830	development	ATDOG1_DOG1_GSQ5__delay of germination 1	1.13935	2.34758
Heli022386_st	HuCL11611C001	AT4G36920	development	AP2_FL1_FLO2__Integrase-type DNA-binding superfamily protein	1.86517	2.18763
Heli075248_st	HuBQ975677	AT3G03280	development		1.11754	1.26798
Heli028832_st	HuCL10045C001	AT3G48140	development	B12D	1.39781	1.8907
not assigned
Heli053303_st	HuCL14084C001	AT1G74110	cytochrome P450	CYP78A10__cytochrome P450, family 78, subfamily A, polypeptide 10	1.20066	2.34161
Heli000358_st	HuCL03981C001	AT1G22370	UDP glucosyl and glucoronyl transferases	AtUGT85A5_UGT85A5__UDP-glucosyl transferase 85A5	1.15347	2.0212
Heli027786_st	HuCL05870C002	AT1G22360	UDP glucosyl and glucoronyl transferases	AtUGT85A2_UGT85A2__UDP-glucosyl transferase 85A2	1.65161	1.98065
Heli046317_st	HuCL12517C001	AT3G21800	UDP glucosyl and glucoronyl transferases	UGT71B8__UDP-glucosyl transferase 71B8	1.7578	1.47157
Heli031732_x_st	HuCL00001C445	AT3G22120	protease inhibitor/seed storage/lipid transfer protein (LTP) family protein	CWLP__cell wall-plasma membrane linker protein	1.22288	2.99268
Heli071156_st	HuBQ977972	AT3G13750	gluco-, galacto- and mannosidases.beta-galactosidase	BGAL1_BGAL1__beta galactosidase 1	1.40165	2.77427
Heli005725_st	HuCL01538C002	AT1G64390	gluco-, galacto- and mannosidases.endoglucanase	AtGH9C2_GH9C2__glycosyl hydrolase 9C2	1.8867	1.75566
Heli048293_st	HuCD852256	AT4G02290	gluco-, galacto- and mannosidases.endoglucanase	AtGH9B13_GH9B13__glycosyl hydrolase 9B13	1.09712	2.13827
Heli068232_x_st	HuBU031493	AT3G02650	pentatricopeptide (PPR) repeat-containing protein	Tetratricopeptide repeat (TPR)-like superfamily protein	1.28493	2.69256
Heli068743_x_st	HuBU030210	AT3G02650	pentatricopeptide (PPR) repeat-containing protein	Tetratricopeptide repeat (TPR)-like superfamily protein	2.06056	3.23516
Heli027765_st	HuBU027511	AT3G02650	pentatricopeptide (PPR) repeat-containing protein	Tetratricopeptide repeat (TPR)-like superfamily protein	1.92573	2.62098
Heli048646_st	HuCL17654C001	IPR001077	O-methyltransferase activity	O-methyltransferase, family 2	1.38893	1.34096
Heli015692_st	HuCL14173C001	AT2G38310	not assigned	Polyketide cyclase/dehydrase	1.68304	2.55334
Heli026699_x_st	HuBU024327	AT2G38310	not assigned	Polyketide cyclase/dehydrase	1.95247	1.97723
Heli021262_st	HuDY919934	AT2G38310	not assigned	Polyketide cyclase/dehydrase	1.99991	1.89708
Heli023306_st	HuCL06425C001	AT2G19160	not assigned	Core-2/I-branching beta-1,6-N-acetylglucosaminyltransferase family protein	1.35941	1.85741
Heli001965_st	HuCL06882C001	AT5G24105	not assigned	AGP41__arabinogalactan protein 41	1.98113	1.26307
Heli072132_st	HuDY927856	IPR001237		43kDa postsynaptic protein	1.15023	1.44758
Heli003135_st	HuCL10710C001	AT5G53420		CCT domain	1.78557	1.99342
Heli032791_st	HuBQ971589	AT3G06150		TonB box, conserved site	1.09945	1.41546
Heli029666_st	HuBU027813	AT4G02810		Protein of unknown function DUF3049	2.21149	2.11118
Heli059908_st	HuCL08700C001	IPR006868		Protein of unknown function DUF630	1.11587	1.43827
Heli051069_st	HuBU019652	AT1G29980		Galactose-binding domain-like	1.82938	2.22648
Heli093004_st	HuAJ542222	IPR005162		Retrotransposon gag protein	1.27946	1.39626
Heli059389_st	HuCL00002C070	IPR007513		Uncharacterised protein family SERF	1.14192	1.68553
Heli059575_st	HuCL17120C001	IPR003323		Ovarian tumour, otubain	1.3006	1.86858
Heli027060_st	HuDY915375	AT1G53035			1.84179	2.36491
Heli017244_st	HuCL11251C001	AT3G54000			1.75943	1.78281
Heli042839_st	HuAJ829084	AT4G36920			1.47058	1.56109
Heli065611_st	HuBQ966354				1.47944	1.70545
Heli066534_st	HuBU024903				1.86858	2.70581
Heli066799_st	HuBQ972465				1.216	1.71442
Heli067846_st	HuBQ966691				1.70768	2.02373
Heli068519_st	HuBQ909335				1.37555	2.23109
Heli071065_st	HuBG734526				1.56526	2.45435
Heli094892_st	HuAJ541683				1.65539	2.55186
Heli072532_st	HuBQ976961				1.27367	1.28225
Heli072714_st	HuBU031766				1.20613	1.34472
Heli057370_st	HuCL19657C001				1.84497	1.31658

## Sheet: down genes common ND & Ehylene
Probeset	HU cluster ID	Annotation (TAIR Accession number or IPR)	Biological Process	Molecular Function	Log2 Ratio NDvsD	Log2 Ratio D Et vsD
metabolism
Heli000979_st	HuCL00441C002	AT3G30775	amino acid metabolism	AT_POX_ATPDH_ATPOX_ERD5_PDH1_PRO1_PRODH__Methylenetetrahydrofolate reductase family protein	-2.25583	-2.09716
Heli005405_x_st	HuCL00545C002	At1g10070	amino acid metabolism	ATBCAT-2_BCAT-2__branched-chain amino acid transaminase 2	-1.36729	-1.6372
Heli011793_st	HuCL06177C001	AT3G26690	nucleotide metabolism	ATNUDT13_ATNUDX13_NUDX13__nudix hydrolase homolog 13	-1.48127	-1.63487
Heli015075_st	HuCX947947	At3g53900	nucleotide metabolism	PYRR_UPP__uracil phosphoribosyltransferase	-1.69827	-2.01487
Heli007442_x_st	HuDY916645	At2g26230	nucleotide metabolism	uricase / urate oxidase / nodulin 35, putative	-1.46505	-1.68422
Heli011616_x_st	HuDY922745	At2g26230	nucleotide metabolism	uricase / urate oxidase / nodulin 35, putative	-1.42811	-1.72601
Heli015222_x_st	HuDY925963	At2g26230	nucleotide metabolism	uricase / urate oxidase / nodulin 35, putative	-1.52667	-1.41653
Heli032135_st	HuCL15527C001	AT3G52600	major CHO metabolism	AtcwINV2_CWINV2__cell wall invertase 2	-1.38419	-1.37092
Heli015356_st	HuCL11595C001	AT4G02280	major CHO metabolism	ATSUS3_SUS3__sucrose synthase 3	-2.60421	-2.58233
Heli044120_st	HuCL08315C001	AT3G23920	major CHO metabolism	BAM1_BMY7_TR-BAMY__beta-amylase 1	-1.51407	-1.86535
Heli000015_st	HuCL00528C001	AT3G46970	major CHO metabolism	ATPHS2_PHS2__alpha-glucan phosphorylase 2	-1.74433	-1.90971
Heli074866_st	HuDY907941	AT3G46970	major CHO metabolism	ATPHS2_PHS2__alpha-glucan phosphorylase 2	-2.29035	-1.7219
Heli010900_st	HuCL03038C001	AT4G09020	major CHO metabolism	ATISA3_ISA3__isoamylase 3	-1.40906	-1.63262
Heli032493_st	HuCL11896C001	AT1G23870	minor CHO metabolism	ATTPS9_TPS9_TPS9__trehalose-phosphatase/synthase 9	-1.48143	-1.92227
Heli009291_st	HuCL11228C001	AT1G36160	lipid metabolism	ACC1_AT_ACC1_EMB22_GK_GSD1_PAS3__acetyl-CoA carboxylase 1	-2.55883	-2.84153
Heli072022_st	HuBQ911641	AT1G36160	lipid metabolism	ACC1_AT_ACC1_EMB22_GK_GSD1_PAS3__acetyl-CoA carboxylase 1	-2.28734	-1.32043
Heli008738_st	HuCL01980C001	AT1G77590	lipid metabolism	LACS9__long chain acyl-CoA synthetase 9	-1.25755	-1.72158
Heli050393_st	HuBQ911112	AT3G12120	lipid metabolism	FAD2__fatty acid desaturase 2	-1.16114	-1.43151
Heli010828_st	HuCL02886C001	AT3G27660	lipid metabolism	OLE3_OLEO4__oleosin 4	-1.82103	-1.87328
Heli015269_st	HuBU027455	AT3G27660	lipid metabolism	OLE3_OLEO4__oleosin 4	-1.27075	-1.39806
Heli046291_st	HuCX945169	AT4G25140	lipid metabolism	OLE1_OLEO1__oleosin 1	-1.524	-1.6235
Heli024498_st	HuCL07344C001	AT5G13640	lipid metabolism	ATPDAT_PDAT_PDAT1__phospholipid:diacylglycerol acyltransferase	-1.09945	-1.28455
Heli024359_x_st	HuCL06190C001	AT5G14180	lipid metabolism	MPL1__Myzus persicae-induced lipase 1	-1.35207	-2.44281
energy
Heli006436_st	HuCL07300C001	AT4G26270	glycolysis	PFK3__phosphofructokinase 3	-1.42841	-1.99405
Heli050459_st	HuAJ539650	AT2G24270	glycolysis	ALDH11A3__aldehyde dehydrogenase 11A3	-1.40009	-1.32393
Heli003733_st	HuCL01120C001	AT5G40760	OPP	G6PD6__glucose-6-phosphate dehydrogenase 6	-2.07108	-2.19651
Heli000227_x_st	HuCL00221C003	AT1G54100	fermentation	ALDH7B4__aldehyde dehydrogenase 7B4	-1.59215	-1.83314
Heli014130_st	HuCL06706C001	AT4G36250	fermentation	ALDH3F1__aldehyde dehydrogenase 3F1	-1.74775	-1.38917
Heli000586_st	HuCL07863C001	AT5G43940	fermentation	ADH2_ATGSNOR1_GSNOR_HOT5_PAR2__GroES-like zinc-binding dehydrogenase family protein	-1.27293	-1.77124
cell growth/division
Heli032436_st	HuCL12932C001	AT4G13870	DNA	ATWEX_ATWRNEXO_WEX_WRNEXO__Werner syndrome-like exonuclease	-1.31966	-1.67029
Heli009490_st	HuCL00001C108	AT4G39920	cell organisation	POR_TFC C__C-CAP/cofactor C-like domain-containing protein	-2.06253	-1.79063
RNA transcription
Heli007191_x_st	HuCL11429C001	AT2G28380	RNA binding	DRB2__dsRNA-binding protein 2	-1.99935	-1.86396
Heli010302_x_st	HuCL05404C001	AT3G50700	regulation of transcription	AtIDD2_IDD2__indeterminate(ID)-domain 2	-2.9602	-2.7039
Heli025332_x_st	HuCL10396C001	AT5G12840	regulation of transcription	ATHAP2A_EMB2220_HAP2A_NF-YA1__nuclear factor Y, subunit A1	-1.82534	-2.13912
Heli020182_st	HuCL13834C001	AT5G03415	regulation of transcription	ATDPB_DPB__Transcription factor DP	-1.16998	-1.38439
Heli040056_x_st	HuCL10133C001	AT1G62300	regulation of transcription	ATWRKY6_WRKY6__WRKY family transcription factor	-1.52911	-1.29151
Heli008000_x_st	HuCL07168C001	AT2G46270	regulation of transcription	GBF3__G-box binding factor 3	-2.11424	-2.28969
Heli006421_x_st	HuCL01159C001	AT2G27040	regulation of transcription	AGO4_OCP11__Argonaute family protein	-1.49302	-1.55432
Heli019280_st	HuCL14783C001	AT3G02550	regulation of transcription	LBD41__LOB domain-containing protein 41	-1.36215	-1.41386
Heli050332_st	HuBQ977024	AT1G58330	regulation of transcription	ZW2__transcription factor-related	-2.37936	-2.82167
Heli040710_st	HuCL17391C001	At3g10040	regulation of transcription	sequence-specific DNA binding transcription factors	-1.38559	-1.55697
Heli045532_st	HuBU028834	At3g10040	regulation of transcription	sequence-specific DNA binding transcription factors	-1.52897	-1.45823
Heli001001_st	HuCL09146C001	At1g21000	regulation of transcription	PLATZ transcription factor family protein	-1.18842	-1.57892
protein synthsis and destination
Heli047788_st	HuCL14628C001	At5g43960	protein targeting	Nuclear transport factor 2 (NTF2) family protein with RNA binding (RRM-RBD-RNP motifs) domain	-1.34344	-1.59306
Heli016353_st	HuCL00276C001	At1g75760	protein targeting	ER lumen protein retaining receptor family protein	-1.28122	-1.40093
Heli003120_st	HuCL06883C001	At3g01170	protein synthesis	Ribosomal protein L34e superfamily protein	-1.25913	-1.5589
Heli075225_st	HuBU022163	IPR001662	protein synthesis	Translation elongation factor EF1B, gamma chain	-1.12798	-1.92561
Heli008339_st	HuCX945193	AT3G04240	protein glycosylation	SEC__Tetratricopeptide repeat (TPR)-like superfamily protein	-2.04193	-1.77199
Heli003790_st	HuCL08391C001	At2g25070	protein postranslational modification	Protein phosphatase 2C family protein	-1.14896	-1.29478
Heli002955_st	HuCL07950C001	AT3G27560	protein postranslational modification	ATN1__Protein kinase superfamily protein	-1.23316	-1.26892
Heli031687_st	HuCL12329C001	AT5G13530	protein postranslational modification	KEG__protein kinases;ubiquitin-protein ligases	-1.14195	-1.71983
Heli001208_st	HuCL12966C001	AT5G41340	protein degradation	ATUBC4_UBC4__ubiquitin conjugating enzyme 4	-1.14014	-1.50037
Heli008960_st	HuCL04009C001	AT5G14420	protein degradation	RGLG2__RING domain ligase2	-1.17788	-1.30004
Heli014013_x_st	HuCL02601C001	AT3G12490	protein degradation	ATCYS6_ATCYSB_CYSB__cystatin B	-1.56775	-1.95973
Heli079145_st	HuCD851970	At1g13570	protein degradation	F-box/RNI-like superfamily protein	-1.80518	-2.13263
Heli007432_st	HuCL00201C003	At1g15670	protein degradation	Galactose oxidase/kelch repeat superfamily protein	-2.36802	-2.39716
Heli009904_x_st	HuCL00001C491	At1g62710	protein degradation	BETA-VPE_BETAVPE__beta vacuolar processing enzyme	-1.57379	-1.80184
Heli010544_st	HuCL00082C001	At1g62710	protein degradation	BETA-VPE_BETAVPE__beta vacuolar processing enzyme	-1.98938	-1.78995
Heli012584_st	HuCL00082C006	At1g62710	protein degradation	BETA-VPE_BETAVPE__beta vacuolar processing enzyme	-1.8504	-1.57588
Heli000549_st	HuCL02284C001	At1g47710	protein degradation	Serine protease inhibitor (SERPIN) family protein	-1.62005	-1.55917
Heli021557_x_st	HuCL00001C050	At5g48430	protein degradation	Eukaryotic aspartyl protease family protein	-1.56145	-1.36101
transporters
Heli046365_st	HuCL04416C001	At5g27690	metal ion transport	Heavy metal transport/detoxification superfamily protein	-1.32669	-1.54607
Heli003413_st	HuCL00438C002	AT1G22710	sugars transport	ATSUC2_SUC2_SUT1__sucrose-proton symporter 2	-1.58485	-1.40448
Heli007171_st	HuCL06762C001	At4g17550	sugars transport	AtG3Pp4_G3Pp4__Major facilitator superfamily protein	-1.32605	-1.94284
Heli050207_x_st	HuCL17486C001	AT3G54140	proteins transport	ATPTR1_PTR1__peptide transporter 1	-1.34775	-1.44546
Heli003630_st	HuCL12369C001	AT3G26520	proteins transport	GAMMA-TIP2_SITIP_TIP1;2_TIP2__tonoplast intrinsic protein 2	-1.61492	-1.91029
Heli075524_st	HuBU029506	IPR003397	protein transport	Mitochondrial inner membrane translocase complex	-1.23133	-1.75358
Heli011924_st	HuCL10648C001	At1g04560	transport	AWPM-19-like family protein	-2.70043	-2.60333
cell wall
Heli024603_st	HuCL00001C206	AT5G33290	cell wall synthesis	XGD1__xylogalacturonan deficient 1	-1.38263	-1.89319
Heli014570_st	HuCL00346C002	AT3G48530	cell wall proteins	KING1__SNF1-related protein kinase regulatory subunit gamma 1	-2.0347	-2.09539
hormone metabolism and signaling
Heli037081_st	HuCL15555C001	AT5G57050	abscisic acid signal transduction	ABI2_AtABI2__Protein phosphatase 2C family protein	-1.60897	-2.3219
Heli054510_st	HuDY929804	AT5G57050	abscisic acid signal transduction	ABI2_AtABI2__Protein phosphatase 2C family protein	-2.11872	-2.04707
Heli020583_st	HuCL19369C001	AT1G13740	abscisic acid signal transduction	AFP2__ABI five binding protein 2	-1.51901	-1.27591
Heli055806_st	HuBQ914191	AT3G29575	abscisic acid signal transduction	AFP3__ABI five binding protein 3	-1.47843	-1.64379
Heli065300_st	HuBU027649	AT3G29575	abscisic acid signal transduction	AFP3__ABI five binding protein 3	-2.78064	-3.00125
Heli010516_st	HuCL09543C001	AT2G40170	abscisic acid responsive	ATEM6_EM6_GEA6__Stress induced protein	-1.72118	-2.04438
Heli066254_st	HuBQ970436	AT3G02580	brassinosteroid metabolism	BUL1_DWF7_STE1__sterol 1	-1.21669	-2.28238
Heli023388_x_st	HuCD850204	AT3G61460	brassinosteroid responsive	BRH1__brassinosteroid-responsive RING-H2	-1.20989	-1.28768
response to stress
Heli012625_st	HuCL03969C001	AT1G73330	response to biotic stress	ATDR4_DR4__drought-repressed 4	-2.32705	-1.60844
Heli008657_x_st	HuCL00375C001	AT2G41430	response to abiotic stress	CID1_ERD15_LSR1__dehydration-induced protein (ERD15)	-1.19931	-1.29779
Heli043481_st	HuCL21920C001	AT5G63860	response to abiotic stress	UVR8__Regulator of chromosome condensation (RCC1) family protein	-1.21321	-1.47912
Heli005585_st	HuCL00489C001	AT2G03720	response to abiotic stress	MRH6__Adenine nucleotide alpha hydrolases-like superfamily protein	-1.60657	-1.80636
Heli007960_st	HuCL00349C002	AT2G21620	response to abiotic stress	RD2__Adenine nucleotide alpha hydrolases-like superfamily protein	-1.92774	-1.72343
Heli034307_st	HuCL03606C001	At3g01420	response to abiotic stress	ALPHA-DOX1_DIOX1_DOX1_PADOX-1__Peroxidase superfamily protein	-1.69645	-1.35079
Heli009498_st	HuDY911299	At3g01100	response to abiotic stress	ATHYP1_HYP1__hypothetical protein 1	-2.00474	-1.52213
Heli000924_st	HuCL00053C006	At5g66400	response to abiotic stress	ATDI8_RAB18__Dehydrin family protein	-2.72666	-2.63849
Heli000798_x_st	HuCL00053C009	IPR000167	response to abiotic stress	Dehydrin	-1.67691	-1.95396
Heli019720_st	HuCL07844C001	At5g12010	response to abiotic stress	unknown protein	-1.4243	-1.41864
Heli001427_st	HuCL16610C001	At1g80160	biodegradation of xenobiotics	GLYI7__Lactoylglutathione lyase / glyoxalase I family protein	-2.33808	-1.87993
oxidation-reduction
Heli012215_st	HuCL05913C001	AT4G11600	redox	ATGPX6_GPX6_LSC803_PHGPX__glutathione peroxidase 6	-2.43552	-2.51429
Heli031576_x_st	HuCL05646C003	AT1G19250	oxidases	FMO1__flavin-dependent monooxygenase 1	-1.33011	-2.09356
Heli051150_st	HuAJ539594	AT2G34790	oxidation reduction	EDA28_MEE23__FAD-binding Berberine family protein	-1.77977	-1.70706
Heli014383_st	HuCL09522C001	At5g15120	oxidation reduction	Protein of unknown function (DUF1637)	-2.0861	-2.17486
Heli014223_st	HuCL00347C004	At5g39890	oxidation reduction	Protein of unknown function (DUF1637)	-1.66558	-1.65244
Heli005033_st	HuCL09377C001	AT1G10370	glutathione S transferases	ATGSTU17_ERD9_GST30_GST30B_GSTU17__Glutathione S-transferase family protein	-1.64772	-1.53462
Heli004337_x_st	HuCL04339C002	AT5G41210	glutathione S transferases	ATGSTT1_GST10_GSTT1__glutathione S-transferase THETA 1	-2.01749	-1.82284
other signalling
Heli046343_st	HuBU024132	AT1G66150	receptor kinases signalling	TMK1__transmembrane kinase 1	-1.19646	-1.34037
Heli055815_st	HuCX943562	AT3G21180	calcium signalling	ACA9_ATACA9__autoinhibited Ca(2+)-ATPase 9	-1.4346	-1.32675
Heli003464_st	HuCL01023C003	AT5G04220	calcium signalling	ATSYTC_NTMC2T1.3_NTMC2TYPE1.3_SYT3_SYTC__Calcium-dependent lipid-binding (CaLB domain) family protein	-2.99828	-2.41949
Heli081832_st	HuCD848120	AT5G67070	signalling	RALFL34__ralf-like 34	-1.3816	-1.32235
secondary metabolism
Heli017551_st	HuCL06699C001	At1g08550	isoprenoids	AVDE1_NPQ1__non-photochemical quenching 1	-1.34329	-1.62684
Heli003735_st	HuCL00113C001	AT3G48170	secondary metabolism	ALDH10A9__aldehyde dehydrogenase 10A9	-1.7515	-1.59407
Heli029035_st	HuCL04591C001	AT2G30390	tetrapyrrole synthesis	ATFC-II_FC-II_FC2__ferrochelatase 2	-1.11634	-1.67062
Heli014465_st	HuCL02244C001	AT3G02470	polyamine metabolism	SAMDC__S-adenosylmethionine decarboxylase	-1.24919	-1.77512
development process
Heli013690_st	HuCL04485C001	AT3G22640	development	PAP85__cupin family protein	-2.55806	-2.70124
Heli016013_st	HuCL00287C002	AT3G22640	development	PAP85__cupin family protein	-1.2877	-2.00978
Heli018137_st	HuCL02149C001	AT3G22640	development	PAP85__cupin family protein	-1.37731	-2.03206
Heli072838_st	HuBQ976615	AT3G22640	development	PAP85__cupin family protein	-2.82646	-3.13895
Heli021923_st	HuCL08692C001	AT3G54320	development	ASML1_ATWRI1_WRI_WRI1__Integrase-type DNA-binding superfamily protein	-1.23178	-1.44699
Heli041366_st	HuCL10754C001	AT4G13560	development	UNE15__Late embryogenesis abundant protein (LEA) family protein	-1.58744	-1.42472
Heli059831_st	HuCL17488C001	AT4G13560	development	UNE15__Late embryogenesis abundant protein (LEA) family protein	-1.41208	-1.3175
Heli000635_st	HuCL01003C001	AT4G27410	development	ANAC072_RD26__NAC (No Apical Meristem) domain transcriptional regulator superfamily protein	-1.38701	-1.26794
Heli010576_st	HuCL17138C001	At1g32560	development	AtLEA4-1_LEA4-1__Late embryogenesis abundant protein, group 1 protein	-2.03756	-1.7664
Heli073074_st	HuBU017646	AT5G29560	development	caleosin-related family protein	-1.78531	-3.18292
Heli059108_st	HuCL18678C001	IPR005513	development	Late embryogenesis abundant (LEA) group 1	-1.33621	-2.06592
Heli021725_st	HuCL11228C002	AT5G44310	development	Late embryogenesis abundant protein (LEA) family protein	-2.5741	-2.46259
Heli012423_st	HuCL11163C001	At2g18340	development	late embryogenesis abundant domain-containing protein / LEA domain-containing protein	-1.62243	-1.99684
not assigned
Heli031078_st	HuDY913814	AT2G27690	cytochrome P450	CYP94C1__cytochrome P450, family 94, subfamily C, polypeptide 1	-2.18043	-2.32842
Heli042551_st	HuBQ968925	AT2G27690	cytochrome P450	CYP94C1__cytochrome P450, family 94, subfamily C, polypeptide 1	-2.35338	-2.17593
Heli046601_st	HuCL13928C001	AT3G26160	cytochrome P450	CYP71B17__cytochrome P450, family 71, subfamily B, polypeptide 17	-1.34761	-1.53311
Heli073517_st	HuBU032384	AT3G02600	misc.acid and other phosphatases	ATLPP3_LPP3__lipid phosphate phosphatase 3	-1.40752	-1.55029
Heli002811_st	HuCL03218C001	AT3G55830	UDP glucosyl and glucoronyl transferases	EPC1__Nucleotide-diphospho-sugar transferases superfamily protein	-1.3572	-1.56932
Heli035719_st	HuDY914243	At5g05960	protease inhibitor/seed storage/lipid transfer protein (LTP) family protein	Bifunctional inhibitor/lipid-transfer protein/seed storage 2S albumin superfamily protein	-1.65533	-1.31725
Heli059533_st	HuCL02351C002	IPR006434	magnesium ion binding	HAD-superfamily hydrolase	-1.89982	-1.69008
Heli003949_st	HuCL00339C001	At1g15740	hydrolase activity	Leucine-rich repeat family protein	-1.44151	-1.72877
Heli028250_st	HuCL13942C001	AT2G26740	not assigned	ATSEH_SEH__soluble epoxide hydrolase	-2.32086	-2.58618
Heli020382_st	HuDY905137	AT5G64440	not assigned	AtFAAH_FAAH__fatty acid amide hydrolase	-1.38208	-1.32888
Heli012745_st	HuCL03962C001	AT5G41600	not assigned	BTI3_RTNLB4__VIRB2-interacting protein 3	-2.33762	-3.00333
Heli030523_st	HuCL04360C001	AT2G20990	not assigned	ATSYTA_NTMC2T1.1_NTMC2TYPE1.1_SYT1_SYTA__synaptotagmin A	-1.56149	-1.71554
Heli008924_st	HuCL18651C001	At1g15330	not assigned	Cystathionine beta-synthase (CBS) protein	-1.83399	-1.96563
Heli015209_x_st	HuCL00075C001	At1g29390	not assigned	COR314-TM2_COR413IM2__cold regulated 314 thylakoid membrane 2	-1.30621	-1.36678
Heli022425_st	HuCL04111C002	At1g73480	not assigned	alpha/beta-Hydrolases superfamily protein	-1.32885	-1.46244
Heli022510_st	HuCL04111C001	At1g73480	not assigned	alpha/beta-Hydrolases superfamily protein	-1.34242	-1.72492
Heli004572_st	HuCL03204C001	At3g16990	not assigned	Haem oxygenase-like, multi-helical	-1.90407	-2.10904
Heli044202_st	HuCL15496C001	At4g12130	not assigned	Glycine cleavage T-protein family	-2.42304	-2.3361
Heli048093_x_st	HuCL00001C248	At4g36700	not assigned	RmlC-like cupins superfamily protein	-2.76065	-2.18996
Heli026960_st	HuCL00001C521	At4g36700	not assigned	RmlC-like cupins superfamily protein	-3.55489	-3.14776
Heli020834_st	HuCL02298C001	At4g36850	not assigned	PQ-loop repeat family protein / transmembrane family protein	-1.36148	-1.48853
Heli053718_st	HuCL00001C241	At5g19100	not assigned	Eukaryotic aspartyl protease family protein	-1.39466	-1.31892
Heli009608_st	HuBU019191	At5g09530	not assigned	PELPK1_PRP10__hydroxyproline-rich glycoprotein family protein	-1.22529	-1.31315
Heli019775_st	HuCL13794C001	At1g02700	not assigned	unknown protein	-2.65105	-2.72765
Heli017163_st	HuCL06789C001	At1g27300	not assigned	unknown protein	-1.61737	-1.69275
Heli008079_st	HuCL08218C001	At1g29680	not assigned	Protein of unknown function (DUF1264)	-1.70061	-2.02217
Heli039503_st	HuDY919073	At2g32970	not assigned	unknown protein	-1.13821	-1.30424
Heli018361_st	HuCL04384C001	At3g06035	not assigned	Glycoprotein membrane precursor GPI-anchored	-2.01551	-2.24003
Heli056397_st	HuCL07135C001	At3g17120	not assigned	unknown protein	-1.96402	-1.89783
Heli006283_st	HuCL03034C001	At3g19990	not assigned	unknown protein	-1.6743	-2.11926
Heli042658_st	HuCL18442C001	At3g22970	not assigned	Protein of unknown function (DUF506)	-1.37796	-2.03184
Heli067624_st	HuBU029773	At3g61280	not assigned	Arabidopsis thaliana protein of unknown function (DUF821)	-3.89253	-3.2475
Heli014125_st	HuCL10040C001	At4g12680	not assigned	unknown protein	-1.70201	-1.84249
Heli045493_st	HuCL09601C001	At4g13630	not assigned	Protein of unknown function, DUF593	-1.13795	-1.49963
Heli090662_x_st	HuAJ828741	At5g04000	not assigned	unknown protein	-1.13229	-1.35676
Heli040107_st	HuCL04557C001	At5g05180	not assigned	unknown protein	-1.3034	-1.77643
Heli008932_st	HuCL03520C001	At5g45690	not assigned	Protein of unknown function (DUF1264)	-3.6712	-3.30907
Heli011069_st	HuCL09658C001	At5g48480	not assigned	Lactoylglutathione lyase / glyoxalase I family protein	-1.24268	-1.44205
Heli028070_st	HuCL18492C001	At5g66780	not assigned	unknown protein; Has 1807 Blast hits to 1807 proteins in 277 species: Archae - 0; Bacteria - 0; Metazoa - 736; Fungi - 347; Plants - 385; Viruses - 0; Other Eukaryotes - 339 (source: NCBI BLink).	-1.78146	-2.19994
Heli054482_st	HuCL19903C001	At1g64410	not assigned		-2.06307	-1.43175
Heli010714_x_st	HuCL00001C416	IPR001419	not assigned	HMW glutenin	-2.09124	-1.89622
Heli017719_x_st	HuCL00001C374	IPR001419	not assigned	HMW glutenin	-1.83132	-2.12294
Heli029531_st	HuCD856485	IPR001419	not assigned	HMW glutenin	-1.19341	-1.57865
Heli035035_x_st	HuCX945088	IPR001419	not assigned	HMW glutenin	-1.40612	-1.65372
Heli094267_st	HuBU672009	IPR007378	not assigned	Tic22-like	-1.63542	-1.58962
Heli050950_st	HuCL18817C001	IPR005175	not assigned	Protein of unknown function DUF296	-1.62789	-1.70549
Heli052786_st	HuBU015421	IPR001810	not assigned	Cyclin-like F-box	-2.76312	-2.30243
Heli075768_st	HuBQ974402	IPR005516	not assigned	Remorin, C-terminal	-1.77259	-2.23522
Heli006471_st	HuCL06451C001	IPR022364			-1.53881	-2.31213
Heli018218_x_st	HuCL00001C342				-1.67716	-2.04714
Heli019728_x_st	HuCL00001C837				-2.0164	-1.85706
Heli059354_st	HuCL17352C001				-1.47233	-1.61566
Heli059430_st	HuCL01121C004				-1.37693	-1.62034
Heli059560_st	HuCL07860C002				-1.40426	-1.84989
Heli076578_st	HuDY931285				-1.71744	-2.12354
Heli092619_st	HuCX945174				-1.74395	-1.42785
Heli094652_st	HuCD854092				-1.23218	-1.85815
Heli008035_st	HuCL20545C001				-1.48718	-1.39067
Heli020464_x_st	HuCL00001C490				-1.88538	-1.92255
Heli022790_st	HuBQ978447				-2.52883	-2.52987
Heli050559_st	HuBU023436				-2.67946	-3.0812
Heli056402_x_st	HuCL06220C001				-1.15451	-1.38512
Heli056640_st	HuCL07851C001				-1.45461	-1.43593
Heli058701_st	HuCL01640C003				-1.4012	-1.79682
Heli058759_st	HuCL18358C001				-1.36668	-1.30515
Heli059370_st	HuCL17901C001				-1.73493	-2.15095
Heli059991_st	HuCL17581C001				-2.32322	-2.30965
Heli060125_st	HuCL09632C001				-1.39824	-1.54977
Heli060735_x_st	HuDY912393				-1.70152	-1.62631
Heli061003_st	HuDY925282				-3.29191	-3.34783
Heli065780_x_st	HuBQ965942				-1.31207	-1.44041
Heli068143_st	HuBU022800				-2.81569	-2.70505
Heli068742_x_st	HuBU023969				-1.47861	-1.72101
Heli070057_st	HuDY928300				-1.48196	-1.97523
Heli070447_st	HuDY931103				-1.57908	-1.41145
Heli074980_st	HuBQ912956				-1.34355	-1.40497
Heli077515_st	HuBQ976630				-3.07184	-3.00143
Heli078440_st	HuBQ979647				-4.93897	-3.35934
