# Supplementary material for: One Way to Achieve Germination: Common Molecular Mechanism Induced by Ethylene and After-Ripening in Sunflower Seeds
Source: Int J Mol Sci. 2018 Aug 20;19(8):2464. doi: 10.3390/ijms19082464 (PMC6121958; doi:10.3390/ijms19082464)
Supplement: Supplementary file 1 [file ijms-19-02464-s001.zip › supplementary/Supplemental Table S3.xlsx]

## Sheet: Feuil1
gene number	Affymetrix gene chip annotation	Heliagene Accession number (www.heliagene.org)	primer sequences: right primer	primer sequences: left primer
1		HuCL00270C001	GGCAACGCTAACTAACAGCA	AAGGAAGGTGGTCCGAAATG
2		HuCL00001C346	TCAATCAAGACGATGCGAAA	TGCTGCTCCACATACCTTTG
3		HuCL08567C001	GCGTCTCGTCTCTCCCAAT	CCACAACAAAAACACCACCA
4		HuDY919565	TGATTGAGAGCGGTGGTGAT	TAAAGGGGACTGGAGAGGAA
5		HuCL01692C001	GGTTGGAGGTGGGTGTATT	GGTGAGGGTGCTTTGTTTGT
6		HuCL17391C001	TCATCCTCACCTTCATCCA	CAAACATTCGCACCATAGACC
7		HuCL01845C001	ACGCCAAAAAGAACACGAAG	GGAAAGCCGAAAGGTCAAC
8		HuCL11228C002	TATGAGACGGTTGAGGAAGC	GATGAAGCCGAAGTTGACG
9		HuBQ971589	TCATCTAACAATCTCTCTTTCGTG	GGGTTCTCCAACTGTAATCTCCT
10		HuBU031891	GAGGACGGTGTGATGGAG	TCCGCTGCCTAAACGAAC
11		HuCL01750C005	AAAACTCCAGCCACACCAAC	GAGCGAACACATCCTGACC
Constitutive genes	Name of H. annnus L. constitutive gene	CGPDB EST accession (http://cgpdb.ucdavis.edu/)
C1	HaEF1	QH_CA_Contig2764	L: TCTCCACTCCTCCAACAC	R: CTCAATCACTCGCTACACC
C2	Habeta-tubulin	QH_CA_Contig4019	L: GGCGTCTACCTTCATTGGT	R: TCCATCTCATCCATTCCTTC
C3	S19	QHG12B09.yg.ab1	L: ACACACTCACCCCCACCAC	R: GGAAAGCACCAACACCAAG
